# Supplementary material for: Ethyl 4-(2-chloro­quinolin-3-yl)-1-phenyl-1H-pyrrole-3-carboxyl­ate
Source: Acta Crystallogr Sect E Struct Rep Online. 2008 Oct 15;64(Pt 11):o2115–6. doi: 10.1107/S1600536808032546 (PMC2959760; doi:10.1107/S1600536808032546)
Supplement: Supplementary file 1 [file e-64-o2115-sup1.cif]

##############################################################################
###                                                                        ###
###        Electronic paper (Acta Crystallographica Section E)             ###
###                                                                        ###
##############################################################################
#                                                                            #
# This CIF contains the data in a paper accepted for publication in Acta     #
# Crystallographica Section E. It conforms to the requirements of Notes      #
# for Authors for Section E, and has been peer reviewed under the auspices   #
# of the IUCr Commission on Journals.                                        #
#                                                                            #
# Full details of the Crystallographic Information File format               #
# are given in the paper "The Crystallographic Information File (CIF):       #
# a New Standard Archive File for Crystallography" by S. R. Hall, F. H.      #
# Allen and I. D. Brown [Acta Cryst. (1991), A47, 655-685].                  #
#                                                                            #
# The current version of the core CIF dictionary is obtainable from          #
# ftp://ftp.iucr.org/pub/cif_core.dic. The current version number is 2.4.    #
#                                                                            #
# Software is freely available for graphical display of the structure(s) in  #
# this CIF.  For information consult the CIF home page http://www.iucr.org/  #
# cif/home.html                                                              #
#                                                                            #
# This file may be used for bona fide research purposes within the           #
# scientific community so long as proper attribution is given to the journal # 
# article from which it was obtained.                                        #
#                                                                            #
##############################################################################
                                             
data_global
_audit_creation_method     'WinGX routine-INITIALISE'
_journal_date_recd_electronic     2008-09-27
_journal_date_accepted     2008-10-08
_journal_name_full     'Acta Crystallographica, Section E'
_journal_year     2008
_journal_volume     64
_journal_issue     11
_journal_page_first     o2115
_journal_page_last     o2116
_journal_paper_category     QO
_journal_coeditor_code     RZ2251
_publ_contact_author_name     'Sofiane, Bouacida '
_publ_contact_author_address
;
 Laboratoire de Chimie Mol\'eculaire,
 du Contr\^ole de l'Environnement et de Mesures Physico-Chimiques
 Facult\'e des Sciences, D\'epartement de Chimie,
 Universit\'e Mentouri 25000 Constantine Alg\'eria
;
_publ_contact_author_email     bouacida_sofiane@yahoo.fr
_publ_contact_author_fax     '00 (213) 31 81 88 16'
_publ_contact_author_phone     '00 (213) 74 45 27 14'
_publ_section_title
;
Ethyl 4-(2-chloroquinolin-3-yl)-1-phenyl-1<i>H</i>-pyrrole-3-carboxylate
;
loop_
    _publ_author_name
    _publ_author_address
    'Saida, Benzerka'
;
Laboratoire des Produits Naturels,
d'Origine V\'eg\'etale et de Synth\`ese Organique
PHYSYNOR
Universit\'e Mentouri-Constantine
25000 Constantine
Algeria
;
    'Abdelmalek, Bouraiou'
;
Laboratoire des Produits Naturels,
d'Origine V\'eg\'etale et de Synth\`ese Organique
PHYSYNOR
Universit\'e Mentouri-Constantine
25000 Constantine
Algeria
;
    'Sofiane, Bouacida'
;
  D\'epartement de Chimie,
  Facult\'e des Sciences et Sciences de l'Ing\'enieur,
  Universit\'e A.Mira de B\'ejaia,
  Route Targua Ouzmour 06000 B\'ejaia,
  Algeria
;
    'Abdelmadjid, Debache'
;
Laboratoire des Produits Naturels,
d'Origine V\'eg\'etale et de Synth\`ese Organique
PHYSYNOR
Universit\'e Mentouri-Constantine
25000 Constantine
Algeria
;
    'Ali, Belfaitah'
;
Laboratoire des Produits Naturels,
d'Origine V\'eg\'etale et de Synth\`ese Organique
PHYSYNOR
Universit\'e Mentouri-Constantine
25000 Constantine
Algeria
;
data_I
_chemical_name_systematic
;
Ethyl 4-(2-chloroquinolin-3-yl)-1-phenyl-1<i>H</i>-pyrrole-3-carboxylate
;
_chemical_name_common     ' '
_chemical_formula_moiety     'C22 H17 Cl N2 O2'
_chemical_formula_sum     'C22 H17 Cl N2 O2'
_chemical_formula_structural     'C22 H17 Cl N2 O2'
_chemical_formula_iupac     'C22 H17 Cl N2 O2'
_chemical_formula_weight     376.83
_symmetry_cell_setting     monoclinic
_symmetry_space_group_name_H-M     'I 2/a'
_symmetry_space_group_name_Hall     '-I 2ya'
loop_
    _symmetry_equiv_pos_as_xyz
    'x, y, z'
    '-x+1/2, y, -z'
    'x+1/2, y+1/2, z+1/2'
    '-x+1, y+1/2, -z+1/2'
    '-x, -y, -z'
    'x-1/2, -y, z'
    '-x+1/2, -y+1/2, -z+1/2'
    'x, -y+1/2, z+1/2'
_cell_length_a     20.2021(6)
_cell_length_b     8.05000(10)
_cell_length_c     24.0238(7)
_cell_angle_alpha     90.00
_cell_angle_beta     105.29(2)
_cell_angle_gamma     90.00
_cell_volume     3768.6(4)
_cell_formula_units_Z     8
_cell_measurement_reflns_used     9812
_cell_measurement_theta_min     5.07
_cell_measurement_theta_max     25.06
_cell_measurement_temperature     296(2)
_exptl_crystal_description     Needle
_exptl_crystal_colour     White
_exptl_crystal_size_max     0.15
_exptl_crystal_size_mid     0.06
_exptl_crystal_size_min     0.05
_exptl_crystal_density_diffrn     1.328
_exptl_crystal_density_method     'not measured'
_exptl_crystal_F_000     1568
_exptl_absorpt_coefficient_mu     0.222
_exptl_absorpt_correction_type     none
_diffrn_ambient_temperature     296(2)
_diffrn_radiation_type     MoK\a
_diffrn_radiation_wavelength     0.71073
_diffrn_radiation_monochromator     graphite
_diffrn_measurement_device_type     'Nonius KappaCCD'
_diffrn_measurement_method     '\f scans, and \w scans with \k offsets'
_diffrn_reflns_number     9812
_diffrn_reflns_av_R_equivalents     0.0429
_diffrn_reflns_av_sigmaI/netI     0.0439
_diffrn_reflns_theta_min     5.07
_diffrn_reflns_theta_max     25.06
_diffrn_reflns_theta_full     25.06
_diffrn_measured_fraction_theta_max     0.990
_diffrn_measured_fraction_theta_full     0.990
_diffrn_reflns_limit_h_min     -23
_diffrn_reflns_limit_h_max     24
_diffrn_reflns_limit_k_min     -9
_diffrn_reflns_limit_k_max     9
_diffrn_reflns_limit_l_min     -28
_diffrn_reflns_limit_l_max     28
_diffrn_standards_decay_%     0
_refine_special_details
;
Refinement of <i>F</i>^2^ against ALL reflections. The weighted <i>R</i>-factor
<i>wR</i> and goodness of fit <i>S</i> are based on <i>F</i>^2^, conventional
<i>R</i>-factors <i>R</i> are based on <i>F</i>, with <i>F</i> set to zero for
negative <i>F</i>^2^. The threshold expression of <i>F</i>^2^ >
\s(<i>F</i>^2^) is used only for calculating <i>R</i>-factors(gt) <i>etc</i>.
and is not relevant to the choice of reflections for refinement.
<i>R</i>-factors based on <i>F</i>^2^ are statistically about twice as large
as those based on <i>F</i>, and <i>R</i>- factors based on ALL data will be
even larger.
;
_reflns_number_total     3315
_reflns_number_gt     2343
_reflns_threshold_expression     I>2\s(I)
_refine_ls_structure_factor_coef     Fsqd
_refine_ls_matrix_type     full
_refine_ls_R_factor_all     0.0800
_refine_ls_R_factor_gt     0.0511
_refine_ls_wR_factor_gt     0.1237
_refine_ls_wR_factor_ref     0.1424
_refine_ls_goodness_of_fit_ref     1.016
_refine_ls_restrained_S_all     1.016
_refine_ls_number_reflns     3315
_refine_ls_number_parameters     244
_refine_ls_number_restraints     0
_refine_ls_hydrogen_treatment     constr
_refine_ls_weighting_scheme     calc
_refine_ls_weighting_details
          'calc w=1/[\s^2^(Fo^2^)+(0.103P)^2^+0.3358P] where P=(Fo^2^+2Fc^2^)/3'
_atom_sites_solution_hydrogens     geom
_atom_sites_solution_primary     direct
_atom_sites_solution_secondary     difmap
_refine_ls_shift/su_max     0.000
_refine_ls_shift/su_mean     0.000
_refine_diff_density_max     0.291
_refine_diff_density_min     -0.268
loop_
    _atom_type_symbol
    _atom_type_description
    _atom_type_scat_dispersion_real
    _atom_type_scat_dispersion_imag
    _atom_type_scat_source
    'C' 'C' 0.0033 0.0016
                         'International Tables Vol C Tables 4.2.6.8 and 6.1.1.4'
    'H' 'H' 0.0000 0.0000
                         'International Tables Vol C Tables 4.2.6.8 and 6.1.1.4'
    'Cl' 'Cl' 0.1484 0.1585
                         'International Tables Vol C Tables 4.2.6.8 and 6.1.1.4'
    'N' 'N' 0.0061 0.0033
                         'International Tables Vol C Tables 4.2.6.8 and 6.1.1.4'
    'O' 'O' 0.0106 0.0060
                         'International Tables Vol C Tables 4.2.6.8 and 6.1.1.4'
_computing_data_collection     'COLLECT (Nonius, 1998)'
_computing_cell_refinement     'DENZO/SCALEPACK (Otwinowski & Minor, 1997)'
_computing_data_reduction     'DENZO/SCALEPACK (Otwinowski & Minor, 1997)'
_computing_structure_solution     'SIR2002 (Burla <i>et al.</i>,  2003)'
_computing_structure_refinement     'SHELXL97 (Sheldrick, 2008)'
_computing_molecular_graphics
             'ORTEP-3 (Farrugia, 1997) and DIAMOND (Brandenburg & Berndt, 2001)'
_computing_publication_material     'WinGX (Farrugia, 1999)'
loop_
    _atom_site_type_symbol
    _atom_site_label
    _atom_site_fract_x
    _atom_site_fract_y
    _atom_site_fract_z
    _atom_site_U_iso_or_equiv
    _atom_site_adp_type
    _atom_site_calc_flag
    _atom_site_refinement_flags
    _atom_site_occupancy
    _atom_site_disorder_assembly
    _atom_site_disorder_group
    Cl Cl1 0.12476(3) 0.20796(10) 0.35827(3) 0.0669(3) Uani d . 1 . .
    O O1 0.19940(10) -0.3023(3) 0.31308(8) 0.0722(6) Uani d . 1 . .
    C C13 0.12321(12) -0.1022(3) 0.25970(10) 0.0454(6) Uani d . 1 . .
    N N2 0.10945(10) 0.0124(3) 0.17336(8) 0.0480(5) Uani d . 1 . .
    N N1 0.00661(12) 0.1516(3) 0.37746(9) 0.0607(6) Uani d . 1 . .
    C C3 -0.04742(13) -0.0147(3) 0.27328(11) 0.0515(6) Uani d . 1 . .
    H H3 -0.0658 -0.0671 0.2381 0.062 Uiso calc R 1 . .
    O O2 0.11506(10) -0.2065(3) 0.34790(8) 0.0696(6) Uani d . 1 . .
    C C20 0.15071(12) -0.2127(3) 0.30819(10) 0.0489(6) Uani d . 1 . .
    C C12 0.14907(12) -0.0931(3) 0.21243(10) 0.0483(6) Uani d . 1 . .
    H H12 0.1874 -0.1498 0.2079 0.058 Uiso calc R 1 . .
    C C1 0.04143(13) 0.1247(3) 0.34028(10) 0.0509(6) Uani d . 1 . .
    C C14 0.12066(13) 0.0599(3) 0.11921(10) 0.0507(6) Uani d . 1 . .
    C C10 0.06434(12) 0.0057(3) 0.24895(10) 0.0445(5) Uani d . 1 . .
    C C11 0.05718(12) 0.0714(3) 0.19565(10) 0.0490(6) Uani d . 1 . .
    H H11 0.0227 0.1444 0.1770 0.059 Uiso calc R 1 . .
    C C2 0.01905(12) 0.0392(3) 0.28691(10) 0.0455(6) Uani d . 1 . .
    C C4 -0.08852(13) 0.0083(3) 0.31192(12) 0.0555(7) Uani d . 1 . .
    C C9 -0.05921(14) 0.0900(4) 0.36430(12) 0.0601(7) Uani d . 1 . .
    C C5 -0.15703(14) -0.0503(4) 0.30059(15) 0.0705(8) Uani d . 1 . .
    H H5 -0.1772 -0.1042 0.2660 0.085 Uiso calc R 1 . .
    C C16 0.19620(18) 0.1089(5) 0.05969(13) 0.0772(9) Uani d . 1 . .
    H H16 0.2402 0.1075 0.0546 0.093 Uiso calc R 1 . .
    C C15 0.18577(15) 0.0595(4) 0.11161(12) 0.0635(7) Uani d . 1 . .
    H H15 0.2228 0.0258 0.1415 0.076 Uiso calc R 1 . .
    C C7 -0.1635(2) 0.0529(5) 0.39232(18) 0.0898(11) Uani d . 1 . .
    H H7 -0.1889 0.0675 0.4190 0.108 Uiso calc R 1 . .
    C C6 -0.19327(17) -0.0274(4) 0.34045(18) 0.0827(10) Uani d . 1 . .
    H H6 -0.2382 -0.0658 0.3330 0.099 Uiso calc R 1 . .
    C C8 -0.09838(17) 0.1100(5) 0.40466(15) 0.0802(10) Uani d . 1 . .
    H H8 -0.0793 0.1626 0.4397 0.096 Uiso calc R 1 . .
    C C19 0.06632(17) 0.1077(5) 0.07449(12) 0.0823(10) Uani d . 1 . .
    H H19 0.0219 0.1053 0.0788 0.099 Uiso calc R 1 . .
    C C17 0.14196(19) 0.1601(5) 0.01550(13) 0.0817(10) Uani d . 1 . .
    H H17 0.1492 0.1950 -0.0193 0.098 Uiso calc R 1 . .
    C C21 0.1396(2) -0.3041(5) 0.39981(13) 0.0838(10) Uani d . 1 . .
    H H21A 0.1874 -0.3336 0.4046 0.101 Uiso calc R 1 . .
    H H21B 0.1132 -0.4057 0.3970 0.101 Uiso calc R 1 . .
    C C18 0.07782(19) 0.1593(6) 0.02294(13) 0.0936(12) Uani d . 1 . .
    H H18 0.0410 0.1940 -0.0070 0.112 Uiso calc R 1 . .
    C C22 0.1328(3) -0.2075(6) 0.44902(17) 0.141(2) Uani d . 1 . .
    H H22A 0.1489 -0.2719 0.4836 0.211 Uiso calc R 1 . .
    H H22B 0.0855 -0.1791 0.4441 0.211 Uiso calc R 1 . .
    H H22C 0.1596 -0.1078 0.4519 0.211 Uiso calc R 1 . .
loop_
    _atom_site_aniso_label
    _atom_site_aniso_U_11
    _atom_site_aniso_U_22
    _atom_site_aniso_U_33
    _atom_site_aniso_U_12
    _atom_site_aniso_U_13
    _atom_site_aniso_U_23
    Cl1 0.0655(4) 0.0788(5) 0.0550(4) -0.0096(4) 0.0136(3) -0.0156(3)
    O1 0.0693(12) 0.0869(15) 0.0660(12) 0.0322(12) 0.0276(10) 0.0229(11)
    C13 0.0496(12) 0.0459(14) 0.0408(12) 0.0020(11) 0.0120(10) -0.0005(10)
    N2 0.0535(11) 0.0519(12) 0.0399(10) 0.0034(10) 0.0144(9) 0.0006(9)
    N1 0.0674(14) 0.0676(15) 0.0516(12) 0.0092(12) 0.0239(11) -0.0019(11)
    C3 0.0547(14) 0.0473(15) 0.0517(14) 0.0051(11) 0.0127(11) 0.0025(11)
    O2 0.0821(13) 0.0810(14) 0.0542(11) 0.0318(11) 0.0330(10) 0.0230(10)
    C20 0.0540(14) 0.0486(14) 0.0461(13) 0.0043(12) 0.0170(11) 0.0016(11)
    C12 0.0521(13) 0.0487(15) 0.0456(13) 0.0050(11) 0.0154(11) 0.0002(11)
    C1 0.0578(14) 0.0514(15) 0.0443(13) 0.0036(12) 0.0153(11) -0.0017(11)
    C14 0.0635(15) 0.0514(15) 0.0379(12) 0.0035(12) 0.0143(11) 0.0013(11)
    C10 0.0483(12) 0.0434(13) 0.0413(12) 0.0015(11) 0.0112(10) -0.0039(10)
    C11 0.0502(13) 0.0497(14) 0.0466(13) 0.0060(11) 0.0116(10) -0.0004(11)
    C2 0.0512(13) 0.0424(14) 0.0428(13) 0.0056(10) 0.0124(10) 0.0010(10)
    C4 0.0578(15) 0.0498(15) 0.0622(16) 0.0104(12) 0.0219(12) 0.0127(13)
    C9 0.0659(16) 0.0611(18) 0.0589(16) 0.0149(14) 0.0262(13) 0.0082(13)
    C5 0.0592(16) 0.0652(19) 0.091(2) 0.0067(14) 0.0263(16) 0.0113(16)
    C16 0.088(2) 0.093(2) 0.0613(18) 0.0162(19) 0.0381(16) 0.0154(17)
    C15 0.0694(17) 0.0738(19) 0.0515(15) 0.0134(15) 0.0235(13) 0.0112(14)
    C7 0.089(2) 0.103(3) 0.095(3) 0.020(2) 0.054(2) 0.016(2)
    C6 0.0617(17) 0.078(2) 0.117(3) 0.0093(17) 0.0390(19) 0.025(2)
    C8 0.083(2) 0.094(3) 0.078(2) 0.0131(19) 0.0467(18) 0.0042(18)
    C19 0.0695(18) 0.125(3) 0.0500(16) 0.014(2) 0.0121(14) 0.0124(18)
    C17 0.110(3) 0.094(3) 0.0478(16) 0.016(2) 0.0330(17) 0.0147(16)
    C21 0.113(3) 0.089(2) 0.0569(18) 0.034(2) 0.0361(17) 0.0305(17)
    C18 0.092(2) 0.138(4) 0.0473(17) 0.025(2) 0.0121(16) 0.0218(19)
    C22 0.245(6) 0.113(4) 0.061(2) 0.023(4) 0.035(3) 0.017(2)
_geom_special_details
;
All e.s.d.'s (except the e.s.d. in the dihedral angle between two l.s. planes)
are estimated using the full covariance matrix. The cell e.s.d.'s are taken
into account individually in the estimation of e.s.d.'s in distances, angles
and torsion angles; correlations between e.s.d.'s in cell parameters are only
used when they are defined by crystal symmetry. An approximate (isotropic)
treatment of cell e.s.d.'s is used for estimating e.s.d.'s involving l.s.
planes.
;
loop_
    _geom_bond_atom_site_label_1
    _geom_bond_atom_site_label_2
    _geom_bond_site_symmetry_2
    _geom_bond_distance
    _geom_bond_publ_flag
    Cl1 C1 . 1.757(3) ?
    O1 C20 . 1.200(3) ?
    C13 C12 . 1.371(3) ?
    C13 C10 . 1.440(3) ?
    C13 C20 . 1.454(3) ?
    N2 C12 . 1.359(3) ?
    N2 C11 . 1.388(3) ?
    N2 C14 . 1.430(3) ?
    N1 C1 . 1.293(3) ?
    N1 C9 . 1.376(4) ?
    C3 C2 . 1.366(3) ?
    C3 C4 . 1.411(3) ?
    C3 H3 . 0.9300 ?
    O2 C20 . 1.339(3) ?
    O2 C21 . 1.446(3) ?
    C12 H12 . 0.9300 ?
    C1 C2 . 1.420(3) ?
    C14 C19 . 1.373(4) ?
    C14 C15 . 1.375(4) ?
    C10 C11 . 1.357(3) ?
    C10 C2 . 1.477(3) ?
    C11 H11 . 0.9300 ?
    C4 C9 . 1.405(4) ?
    C4 C5 . 1.419(4) ?
    C9 C8 . 1.413(4) ?
    C5 C6 . 1.362(4) ?
    C5 H5 . 0.9300 ?
    C16 C17 . 1.373(5) ?
    C16 C15 . 1.377(4) ?
    C16 H16 . 0.9300 ?
    C15 H15 . 0.9300 ?
    C7 C8 . 1.350(5) ?
    C7 C6 . 1.392(5) ?
    C7 H7 . 0.9300 ?
    C6 H6 . 0.9300 ?
    C8 H8 . 0.9300 ?
    C19 C18 . 1.383(4) ?
    C19 H19 . 0.9300 ?
    C17 C18 . 1.354(5) ?
    C17 H17 . 0.9300 ?
    C21 C22 . 1.451(5) ?
    C21 H21A . 0.9700 ?
    C21 H21B . 0.9700 ?
    C18 H18 . 0.9300 ?
    C22 H22A . 0.9600 ?
    C22 H22B . 0.9600 ?
    C22 H22C . 0.9600 ?
loop_
    _geom_angle_atom_site_label_1
    _geom_angle_atom_site_label_2
    _geom_angle_atom_site_label_3
    _geom_angle_site_symmetry_1
    _geom_angle_site_symmetry_3
    _geom_angle
    _geom_angle_publ_flag
    C12 C13 C10 . . 107.2(2) ?
    C12 C13 C20 . . 123.2(2) ?
    C10 C13 C20 . . 129.5(2) ?
    C12 N2 C11 . . 108.49(19) ?
    C12 N2 C14 . . 126.1(2) ?
    C11 N2 C14 . . 125.3(2) ?
    C1 N1 C9 . . 116.8(2) ?
    C2 C3 C4 . . 120.8(2) ?
    C2 C3 H3 . . 119.6 ?
    C4 C3 H3 . . 119.6 ?
    C20 O2 C21 . . 117.9(2) ?
    O1 C20 O2 . . 122.2(2) ?
    O1 C20 C13 . . 125.2(2) ?
    O2 C20 C13 . . 112.6(2) ?
    N2 C12 C13 . . 108.8(2) ?
    N2 C12 H12 . . 125.6 ?
    C13 C12 H12 . . 125.6 ?
    N1 C1 C2 . . 127.1(2) ?
    N1 C1 Cl1 . . 115.3(2) ?
    C2 C1 Cl1 . . 117.60(18) ?
    C19 C14 C15 . . 119.5(2) ?
    C19 C14 N2 . . 120.1(2) ?
    C15 C14 N2 . . 120.4(2) ?
    C11 C10 C13 . . 106.4(2) ?
    C11 C10 C2 . . 125.6(2) ?
    C13 C10 C2 . . 128.0(2) ?
    C10 C11 N2 . . 109.1(2) ?
    C10 C11 H11 . . 125.4 ?
    N2 C11 H11 . . 125.4 ?
    C3 C2 C1 . . 115.4(2) ?
    C3 C2 C10 . . 121.6(2) ?
    C1 C2 C10 . . 123.0(2) ?
    C9 C4 C3 . . 117.9(2) ?
    C9 C4 C5 . . 119.1(3) ?
    C3 C4 C5 . . 122.9(3) ?
    N1 C9 C4 . . 121.9(2) ?
    N1 C9 C8 . . 118.9(3) ?
    C4 C9 C8 . . 119.2(3) ?
    C6 C5 C4 . . 119.9(3) ?
    C6 C5 H5 . . 120.1 ?
    C4 C5 H5 . . 120.1 ?
    C17 C16 C15 . . 120.4(3) ?
    C17 C16 H16 . . 119.8 ?
    C15 C16 H16 . . 119.8 ?
    C14 C15 C16 . . 120.0(3) ?
    C14 C15 H15 . . 120.0 ?
    C16 C15 H15 . . 120.0 ?
    C8 C7 C6 . . 121.4(3) ?
    C8 C7 H7 . . 119.3 ?
    C6 C7 H7 . . 119.3 ?
    C5 C6 C7 . . 120.4(3) ?
    C5 C6 H6 . . 119.8 ?
    C7 C6 H6 . . 119.8 ?
    C7 C8 C9 . . 120.0(4) ?
    C7 C8 H8 . . 120.0 ?
    C9 C8 H8 . . 120.0 ?
    C14 C19 C18 . . 119.8(3) ?
    C14 C19 H19 . . 120.1 ?
    C18 C19 H19 . . 120.1 ?
    C18 C17 C16 . . 119.5(3) ?
    C18 C17 H17 . . 120.2 ?
    C16 C17 H17 . . 120.2 ?
    O2 C21 C22 . . 109.1(3) ?
    O2 C21 H21A . . 109.9 ?
    C22 C21 H21A . . 109.9 ?
    O2 C21 H21B . . 109.9 ?
    C22 C21 H21B . . 109.9 ?
    H21A C21 H21B . . 108.3 ?
    C17 C18 C19 . . 120.8(3) ?
    C17 C18 H18 . . 119.6 ?
    C19 C18 H18 . . 119.6 ?
    C21 C22 H22A . . 109.5 ?
    C21 C22 H22B . . 109.5 ?
    H22A C22 H22B . . 109.5 ?
    C21 C22 H22C . . 109.5 ?
    H22A C22 H22C . . 109.5 ?
    H22B C22 H22C . . 109.5 ?
loop_
    _geom_torsion_atom_site_label_1
    _geom_torsion_atom_site_label_2
    _geom_torsion_atom_site_label_3
    _geom_torsion_atom_site_label_4
    _geom_torsion_site_symmetry_1
    _geom_torsion_site_symmetry_2
    _geom_torsion_site_symmetry_3
    _geom_torsion_site_symmetry_4
    _geom_torsion
    _geom_torsion_publ_flag
    C21 O2 C20 O1 . . . . 4.1(4) ?
    C21 O2 C20 C13 . . . . -176.6(3) ?
    C12 C13 C20 O1 . . . . 2.5(4) ?
    C10 C13 C20 O1 . . . . 178.0(3) ?
    C12 C13 C20 O2 . . . . -176.7(2) ?
    C10 C13 C20 O2 . . . . -1.3(4) ?
    C11 N2 C12 C13 . . . . -0.3(3) ?
    C14 N2 C12 C13 . . . . 177.7(2) ?
    C10 C13 C12 N2 . . . . -0.5(3) ?
    C20 C13 C12 N2 . . . . 175.8(2) ?
    C9 N1 C1 C2 . . . . 0.4(4) ?
    C9 N1 C1 Cl1 . . . . 179.1(2) ?
    C12 N2 C14 C19 . . . . 153.2(3) ?
    C11 N2 C14 C19 . . . . -29.2(4) ?
    C12 N2 C14 C15 . . . . -27.3(4) ?
    C11 N2 C14 C15 . . . . 150.3(3) ?
    C12 C13 C10 C11 . . . . 1.1(3) ?
    C20 C13 C10 C11 . . . . -174.9(2) ?
    C12 C13 C10 C2 . . . . -179.8(2) ?
    C20 C13 C10 C2 . . . . 4.2(4) ?
    C13 C10 C11 N2 . . . . -1.2(3) ?
    C2 C10 C11 N2 . . . . 179.6(2) ?
    C12 N2 C11 C10 . . . . 1.0(3) ?
    C14 N2 C11 C10 . . . . -177.0(2) ?
    C4 C3 C2 C1 . . . . -2.9(4) ?
    C4 C3 C2 C10 . . . . 175.5(2) ?
    N1 C1 C2 C3 . . . . 2.4(4) ?
    Cl1 C1 C2 C3 . . . . -176.30(19) ?
    N1 C1 C2 C10 . . . . -176.0(3) ?
    Cl1 C1 C2 C10 . . . . 5.3(3) ?
    C11 C10 C2 C3 . . . . 67.9(4) ?
    C13 C10 C2 C3 . . . . -111.1(3) ?
    C11 C10 C2 C1 . . . . -113.8(3) ?
    C13 C10 C2 C1 . . . . 67.2(4) ?
    C2 C3 C4 C9 . . . . 0.8(4) ?
    C2 C3 C4 C5 . . . . -177.9(3) ?
    C1 N1 C9 C4 . . . . -2.8(4) ?
    C1 N1 C9 C8 . . . . 177.4(3) ?
    C3 C4 C9 N1 . . . . 2.2(4) ?
    C5 C4 C9 N1 . . . . -179.1(3) ?
    C3 C4 C9 C8 . . . . -178.0(3) ?
    C5 C4 C9 C8 . . . . 0.7(4) ?
    C9 C4 C5 C6 . . . . -0.3(4) ?
    C3 C4 C5 C6 . . . . 178.4(3) ?
    C19 C14 C15 C16 . . . . 0.9(5) ?
    N2 C14 C15 C16 . . . . -178.6(3) ?
    C17 C16 C15 C14 . . . . 0.5(5) ?
    C4 C5 C6 C7 . . . . -0.1(5) ?
    C8 C7 C6 C5 . . . . 0.0(6) ?
    C6 C7 C8 C9 . . . . 0.5(6) ?
    N1 C9 C8 C7 . . . . 179.0(3) ?
    C4 C9 C8 C7 . . . . -0.9(5) ?
    C15 C14 C19 C18 . . . . -1.9(5) ?
    N2 C14 C19 C18 . . . . 177.6(3) ?
    C15 C16 C17 C18 . . . . -1.0(6) ?
    C20 O2 C21 C22 . . . . 139.1(4) ?
    C16 C17 C18 C19 . . . . 0.0(6) ?
    C14 C19 C18 C17 . . . . 1.5(6) ?
loop_
    _geom_hbond_atom_site_label_D
    _geom_hbond_atom_site_label_H
    _geom_hbond_atom_site_label_A
    _geom_hbond_site_symmetry_A
    _geom_hbond_distance_DH
    _geom_hbond_distance_HA
    _geom_hbond_distance_DA
    _geom_hbond_angle_DHA
    C12 H12 O1 7_545 0.9300 2.5000 3.383(3) 159.00
    C15 H15 O1 7_545 0.9300 2.4500 3.275(4) 148.00
