# Supplementary material for: Ethyl 4-(2-chloro­quinolin-3-yl)-1-phenyl-1H-pyrrole-3-carboxyl­ate
Source: Acta Crystallogr Sect E Struct Rep Online. 2008 Oct 15;64(Pt 11):o2115–6. doi: 10.1107/S1600536808032546 (PMC2959760; doi:10.1107/S1600536808032546)
Supplement: Supplementary file 2 [file e-64-o2115-Isup2.hkl]

#
# h,k,l, Fc-squared, Fo-squared, sigma(Fo-squared) and status flag
#
data_I
_shelx_title ' sb32 in I 2/a'
_shelx_refln_list_code          4
_shelx_F_calc_maximum      292.82
_exptl_crystal_F_000      1568.00
_reflns_d_resolution_high  0.8391
 
loop_
 _symmetry_equiv_pos_as_xyz
 'x, y, z'
 '-x+1/2, y, -z'
 'x+1/2, y+1/2, z+1/2'
 '-x+1, y+1/2, -z+1/2'
 '-x, -y, -z'
 'x-1/2, -y, z'
 '-x+1/2, -y+1/2, -z+1/2'
 'x, -y+1/2, z+1/2'
 
_cell_length_a    20.2021
_cell_length_b     8.0500
_cell_length_c    24.0238
_cell_angle_alpha  90.000
_cell_angle_beta  105.290
_cell_angle_gamma  90.000
 
_shelx_F_squared_multiplier     1.000
 
loop_
 _refln_index_h
 _refln_index_k
 _refln_index_l
 _refln_F_squared_calc
 _refln_F_squared_meas
 _refln_F_squared_sigma
 _refln_observed_status
   6   0   0     3423.52     3212.67     84.93 o
   8   0   0      640.15      524.39     22.86 o
  10   0   0       22.81      317.28    413.18 o
  12   0   0     6725.09     6668.06    169.38 o
  14   0   0      171.52      191.18     18.20 o
  16   0   0     3378.80     3587.21    100.36 o
  18   0   0       74.70       41.36     22.49 o
  20   0   0       28.27       15.83     11.40 o
  22   0   0      149.74      150.63     21.35 o
   5   1   0    10955.00     9886.64    192.99 o
   7   1   0      381.58      396.88     12.97 o
   9   1   0     1161.31     1182.21     25.66 o
  11   1   0      236.08      189.43     11.35 o
  13   1   0      150.74      110.25      9.67 o
  15   1   0      455.81      464.16     17.23 o
  17   1   0      564.10      568.54     20.46 o
  19   1   0      389.85      344.09     17.05 o
  21   1   0      177.91      193.85     14.75 o
  23   1   0       18.11        9.90     15.42 o
   0   2   0     9552.48     9489.19    320.43 o
   2   2   0     6561.46     6663.05    132.19 o
   4   2   0     8648.09     7270.63    165.50 o
   6   2   0     1599.22     1479.18     42.19 o
   8   2   0    17694.54    16611.84    276.45 o
  10   2   0      210.72      262.60     37.32 o
  12   2   0     1856.58     2001.25     42.80 o
  14   2   0      466.66      439.06     21.30 o
  16   2   0       45.26       72.85     10.42 o
  18   2   0      163.79      161.09     11.48 o
  20   2   0      103.77      113.85     15.82 o
  22   2   0        4.35        8.97     12.98 o
   1   3   0     6430.83     6410.06    129.12 o
   3   3   0      212.96      283.64     14.94 o
   5   3   0     3243.59     3216.82     66.55 o
   7   3   0     6781.69     7059.38    152.35 o
   9   3   0      673.60      685.05     34.60 o
  11   3   0       45.34       92.34     13.19 o
  13   3   0        3.03        8.83      7.86 o
  15   3   0        2.30        2.36     15.34 o
  17   3   0        1.87        3.27      7.43 o
  19   3   0       64.43       44.96     10.60 o
  21   3   0      181.80      258.37     35.18 o
   0   4   0      913.27     1069.60     40.71 o
   2   4   0      278.19      218.43     19.29 o
   4   4   0     2710.55     2576.62     52.87 o
   6   4   0      428.42      378.59     17.89 o
   8   4   0      232.84      207.28     19.37 o
  10   4   0      293.22      356.50     15.42 o
  12   4   0       82.80       95.09      9.22 o
  14   4   0      213.01      216.47     11.94 o
  16   4   0       15.44       -3.90      8.36 o
  18   4   0       36.28       39.18     12.63 o
  20   4   0        2.94       35.18     29.11 o
   1   5   0      640.83      561.39     35.84 o
   3   5   0       94.74       91.27     16.25 o
   5   5   0       48.46       16.59     13.23 o
   7   5   0        3.21        6.95     14.14 o
   9   5   0        1.78       -1.71     21.13 o
  11   5   0      518.91      504.63     20.79 o
  13   5   0        0.25       -0.52     20.33 o
  15   5   0      602.23      589.29     33.69 o
  17   5   0       41.01       30.58      6.78 o
  19   5   0       67.12       67.19     31.29 o
   0   6   0       71.87       81.51     36.54 o
   2   6   0      316.66      350.72     32.29 o
   4   6   0      109.88      143.21     31.50 o
   6   6   0       21.30       22.28     21.81 o
   8   6   0        3.79       -7.87     22.66 o
  10   6   0      250.78      255.32     36.88 o
  12   6   0       44.92       37.80     13.95 o
  14   6   0        0.01       10.29      9.18 o
  16   6   0        0.11        3.53     21.69 o
  18   6   0       35.66       44.97     44.97 o
   1   7   0      406.41      468.41     58.32 o
   3   7   0      599.75      676.59     68.16 o
   5   7   0       78.31       92.45     20.80 o
   7   7   0       21.65       28.21     15.86 o
   9   7   0      313.01      279.75     21.18 o
  11   7   0       37.39       38.60     12.66 o
  13   7   0        1.80       -7.36     17.48 o
  15   7   0        1.12        7.25     26.55 o
   0   8   0       41.62       61.84     36.54 o
   2   8   0      279.11      259.74     54.81 o
   4   8   0      159.82      135.30     37.24 o
   6   8   0      396.52      364.28     42.16 o
   8   8   0       90.33       90.20     19.69 o
  10   8   0       30.62       34.00     20.95 o
  12   8   0       13.61        1.87     18.86 o
   1   9   0      113.11      134.28     23.21 o
   3   9   0       44.22       77.72     26.76 o
   5   9   0        0.16      -16.01     29.51 o
   7   9   0       75.42       91.15     26.70 o
 -22   1   1        9.78       14.74     12.78 o
 -20   1   1      195.39      203.13     13.83 o
 -18   1   1      725.77      722.33     22.65 o
 -16   1   1      235.90      215.64     14.81 o
 -14   1   1      553.89      580.92     36.51 o
 -12   1   1      188.47      145.28     14.40 o
 -10   1   1     7607.87     7861.95    136.55 o
  -8   1   1        3.20       47.94      7.31 o
  -6   1   1     7196.16     6563.04    128.42 o
   4   1   1     9100.31     8343.80    283.89 o
   6   1   1      818.69      875.18     20.68 o
   8   1   1     1573.09     1681.50     40.96 o
  10   1   1     4786.50     5079.34     94.47 o
  12   1   1      276.41      269.14     12.32 o
  14   1   1      820.58      897.30     24.96 o
  16   1   1      131.56      102.71     12.63 o
  18   1   1      951.50      936.10     33.10 o
  20   1   1      354.85      299.60     17.33 o
  22   1   1       17.97       24.91     10.15 o
 -21   2   1       17.72       26.15     11.16 o
 -19   2   1       53.85       61.29      8.48 o
 -17   2   1      201.72      206.26     14.51 o
 -15   2   1      448.52      459.66     16.80 o
 -13   2   1      456.23      469.07     14.92 o
 -11   2   1     1436.89     1457.64     30.46 o
  -9   2   1     3209.46     3091.41     60.05 o
  -7   2   1     2449.59     2566.65     59.83 o
  -5   2   1      180.13      205.09     18.90 o
  -3   2   1      116.94       59.11     11.94 o
  -1   2   1     1119.75     1039.56     35.27 o
   3   2   1    28941.49    26603.92    617.62 o
   5   2   1     2345.01     2148.93     49.09 o
   7   2   1     3476.05     3566.09     68.52 o
   9   2   1     1507.18     1719.61     38.31 o
  11   2   1      345.00      325.92     17.04 o
  13   2   1      692.41      722.06     21.87 o
  15   2   1      251.61      246.82     13.88 o
  17   2   1      208.63      188.02     13.74 o
  19   2   1        0.49       19.12     14.00 o
  21   2   1       35.88       30.95     12.17 o
 -22   3   1      114.95      108.03     23.85 o
 -20   3   1       47.74       53.59     22.79 o
 -18   3   1      434.50      364.48     33.73 o
 -16   3   1      227.65      159.22     11.11 o
 -14   3   1      135.08       97.29     11.67 o
 -12   3   1       81.89       99.17     15.42 o
 -10   3   1      118.22       97.07     18.57 o
  -8   3   1     1155.01     1186.85     28.75 o
  -6   3   1     1271.19     1403.38     33.01 o
  -4   3   1      726.56      677.46     25.63 o
  -2   3   1     1325.09     1304.12     29.10 o
   0   3   1       79.29       97.51     15.36 o
   2   3   1    14950.84    14186.81    242.79 o
   4   3   1      720.80      657.58     26.30 o
   6   3   1     2484.99     2313.24     57.13 o
   8   3   1    10809.54    10642.11    188.29 o
  10   3   1     1226.29     1161.28     29.93 o
  12   3   1     1328.69     1396.50     41.31 o
  14   3   1      402.66      400.48     32.85 o
  16   3   1      131.39      150.35     11.95 o
  18   3   1       99.45       83.16     15.82 o
  20   3   1      236.39      225.21     14.81 o
 -21   4   1        2.17      -22.18     27.24 o
 -19   4   1       24.60       10.50     33.73 o
 -17   4   1        7.91       -7.31     26.61 o
 -15   4   1       30.69       21.32      9.88 o
 -13   4   1      332.58      333.55     29.37 o
 -11   4   1       31.39       50.44      9.27 o
  -9   4   1      210.27      218.33     13.39 o
  -7   4   1      977.86      876.93     45.72 o
  -5   4   1      132.84      138.99     14.28 o
  -3   4   1     1082.71      884.37     29.61 o
  -1   4   1      995.39      864.44     42.37 o
   1   4   1     2937.21     2994.30     68.00 o
   3   4   1     4001.29     4177.74     82.06 o
   5   4   1      718.65      740.77     23.23 o
   7   4   1      620.85      699.23     22.32 o
   9   4   1      395.74      415.50     24.07 o
  11   4   1      876.39      922.95     37.86 o
  13   4   1       75.56       74.14     12.96 o
  15   4   1     1318.57     1372.75     46.74 o
  17   4   1      343.84      340.18     19.47 o
  19   4   1      185.38      178.50     26.16 o
 -20   5   1      463.40      466.59     67.46 o
 -18   5   1      335.96      455.98     49.66 o
 -16   5   1      484.81      476.63     25.22 o
 -14   5   1        1.10       15.46     14.24 o
 -12   5   1      157.57      192.25     14.18 o
 -10   5   1      242.37      256.99     23.80 o
  -8   5   1      559.35      428.08     26.37 o
  -6   5   1     3718.60     3711.89    101.30 o
  -4   5   1     2242.92     2334.16     62.65 o
  -2   5   1      582.59      583.97     30.61 o
   0   5   1     1347.06     1370.29     39.85 o
   2   5   1      108.19      134.84     26.19 o
   4   5   1       33.77       -7.62     17.03 o
   6   5   1     2382.34     2482.60     81.32 o
   8   5   1       72.47       74.97     16.01 o
  10   5   1      442.87      455.78     23.42 o
  12   5   1      148.25      175.51     13.67 o
  14   5   1       14.55       16.07     19.40 o
  16   5   1       55.70       62.31     15.35 o
  18   5   1      149.08      122.65     30.39 o
 -17   6   1      264.54      231.12     32.97 o
 -15   6   1      235.25      228.79     15.44 o
 -13   6   1      512.90      539.16     22.95 o
 -11   6   1       11.07        5.35     22.26 o
  -9   6   1      622.13      631.14     25.39 o
  -7   6   1       38.83       68.83     17.40 o
  -5   6   1      197.63      176.78     27.41 o
  -3   6   1      379.93      377.36     28.61 o
  -1   6   1      527.37      512.76     32.19 o
   1   6   1       23.14       35.26     21.80 o
   3   6   1      376.67      416.87     25.38 o
   5   6   1      145.61      172.29     17.93 o
   7   6   1      246.65      219.03     25.79 o
   9   6   1      664.88      688.61     40.74 o
  11   6   1      100.46       96.47     13.62 o
  13   6   1        2.04       -3.82     35.02 o
  15   6   1      126.59      143.65     22.45 o
  17   6   1        2.16        3.85     13.16 o
 -16   7   1       16.09       25.56     30.22 o
 -14   7   1       47.79       69.47     13.90 o
 -12   7   1       50.58       68.41     24.62 o
 -10   7   1      265.56      246.43     19.58 o
  -8   7   1       85.63      105.98     22.49 o
  -6   7   1      361.60      330.79     26.64 o
  -4   7   1      529.94      543.59     30.64 o
  -2   7   1      975.92     1104.32     51.22 o
   0   7   1       52.36       31.19     28.81 o
   2   7   1      548.28      637.85     34.02 o
   4   7   1      491.91      477.99     26.57 o
   6   7   1      817.63      792.45     32.78 o
   8   7   1      333.80      337.29     28.16 o
  10   7   1       80.99       79.75     15.19 o
  12   7   1       13.90       12.87     12.87 o
  14   7   1       47.59       95.14     22.42 o
 -13   8   1       99.58      102.59     29.51 o
 -11   8   1       23.77        7.03     15.50 o
  -9   8   1        9.11      -14.78     14.78 o
  -7   8   1      631.35      550.43     32.54 o
  -5   8   1       68.11       59.89     23.19 o
  -3   8   1        4.56       -2.78     18.26 o
  -1   8   1       36.45        9.45     23.34 o
   1   8   1      103.08      101.14     35.13 o
   3   8   1        0.63       -7.83     24.57 o
   5   8   1       92.31       83.44     25.30 o
   7   8   1       68.80       55.26     20.79 o
   9   8   1      100.08      119.87     35.35 o
  11   8   1       52.25       47.96     29.77 o
  -8   9   1        0.25       18.27     17.83 o
  -6   9   1       98.66      149.64     28.86 o
  -4   9   1       16.63       -0.84     22.77 o
  -2   9   1      111.47      159.68     49.89 o
   0   9   1       95.19      179.50    111.73 o
   2   9   1      227.12      283.56     44.97 o
   4   9   1      183.22      138.56     23.14 o
   6   9   1      303.61      290.60     30.87 o
 -22   0   2      740.91      688.21     38.72 o
 -20   0   2       45.28       14.62     14.76 o
 -18   0   2      901.57      939.30     38.02 o
 -16   0   2      618.63      706.73     29.30 o
 -14   0   2     1293.30     1366.17     43.69 o
 -12   0   2     1416.02     1412.61     43.22 o
 -10   0   2    18986.95    19019.43    441.15 o
  -8   0   2     2697.30     2803.38     72.00 o
  -6   0   2    19955.71    18366.14    414.89 o
   6   0   2    25111.04    21346.19    501.35 o
   8   0   2     2746.71     2601.33     71.92 o
  10   0   2    26794.99    28122.51    658.37 o
  12   0   2     2246.91     1989.53     65.35 o
  14   0   2      327.95      315.57     21.26 o
  16   0   2       73.49       92.84     15.90 o
  18   0   2       18.24       53.37     19.36 o
  20   0   2      131.36      148.86     28.11 o
  22   0   2       69.19       61.31     19.21 o
 -23   1   2      146.26      164.21     17.94 o
 -21   1   2        0.17       -0.80      7.93 o
 -19   1   2      251.40      330.51     24.14 o
 -17   1   2      768.47      697.26     20.57 o
 -15   1   2      193.68      224.35     11.66 o
 -13   1   2      268.57      216.53     10.58 o
 -11   1   2      344.60      307.75     17.03 o
  -9   1   2       12.75       39.44      8.46 o
  -7   1   2     4150.80     3833.34     78.03 o
  -5   1   2     4360.38     4338.93    113.52 o
   5   1   2        1.19       -2.77     10.16 o
   7   1   2     2279.28     2420.82     46.54 o
   9   1   2     2390.67     2339.63     46.46 o
  11   1   2      191.08      144.96     15.27 o
  13   1   2       52.52       76.76     12.28 o
  15   1   2      108.36      144.60     11.31 o
  17   1   2       81.40       85.82     12.76 o
  19   1   2        0.09       -0.05      9.92 o
  21   1   2       65.36       69.21     12.88 o
 -22   2   2        3.64        0.13     18.97 o
 -20   2   2       13.83       16.12     17.00 o
 -18   2   2       28.26       48.69     12.37 o
 -16   2   2       65.88       56.56      8.72 o
 -14   2   2     3037.92     3086.50     62.14 o
 -12   2   2       31.07       38.21      9.34 o
 -10   2   2     6720.69     6580.80    165.81 o
  -8   2   2       92.37       89.48      8.50 o
  -6   2   2     3720.50     3464.50     62.73 o
  -4   2   2      859.28      896.17     27.05 o
  -2   2   2    70803.73    64607.17   2047.65 o
   0   2   2    34871.08    33014.36    867.80 o
   4   2   2     5742.14     5278.78     96.95 o
   6   2   2    14480.72    13563.27    230.77 o
   8   2   2     1235.59     1504.81     35.13 o
  10   2   2       92.16      102.35     24.07 o
  12   2   2      726.77      746.86     29.62 o
  14   2   2     1600.60     1761.43     42.06 o
  16   2   2      132.43       83.50     11.94 o
  18   2   2      225.80      291.97     16.22 o
  20   2   2       81.91       94.89     13.00 o
  22   2   2        0.55        1.42     10.27 o
 -21   3   2        0.93       22.87     19.80 o
 -19   3   2      403.79      407.21     41.46 o
 -17   3   2      106.77       60.95     20.35 o
 -15   3   2     1001.53     1054.33     49.59 o
 -13   3   2      483.33      358.10     12.32 o
 -11   3   2      165.67      166.39     33.92 o
  -9   3   2      222.09      221.79     41.35 o
  -7   3   2     1426.87     1365.05     32.23 o
  -5   3   2     1070.13     1074.04     31.58 o
  -3   3   2     1974.65     2089.78     41.44 o
  -1   3   2      199.02      270.69     23.65 o
   1   3   2       32.09       61.48     26.42 o
   3   3   2     1693.72     1834.30     54.93 o
   5   3   2     3493.39     3823.11     84.96 o
   7   3   2     1713.59     1609.77     35.95 o
   9   3   2      793.51      767.04     41.99 o
  11   3   2       24.67       -2.83     10.14 o
  13   3   2     1988.80     1942.16     64.10 o
  15   3   2      235.74      252.96     13.99 o
  17   3   2     1371.83     1428.17     41.62 o
  19   3   2      121.79      134.00     21.30 o
  21   3   2      279.77      268.15     15.27 o
 -20   4   2      178.89      217.42     32.71 o
 -18   4   2       42.93       32.41     32.29 o
 -16   4   2       98.49       60.64     40.76 o
 -14   4   2       17.62       14.05      7.29 o
 -12   4   2      200.88      186.78     23.22 o
 -10   4   2      585.70      560.09     19.13 o
  -8   4   2     1013.70     1162.81     34.25 o
  -6   4   2     3633.84     3430.03     65.79 o
  -4   4   2       53.47       49.39     18.83 o
  -2   4   2     4497.79     4469.65     94.85 o
   0   4   2     8715.61     8822.32    181.34 o
   2   4   2       50.71      -19.52     19.52 o
   4   4   2       22.88      -24.03     24.03 o
   6   4   2       63.41       90.83     26.29 o
   8   4   2      226.16      192.96     21.10 o
  10   4   2        1.16       -3.14     14.60 o
  12   4   2      375.27      341.74     21.34 o
  14   4   2      238.08      242.63     16.57 o
  16   4   2       59.36       37.39     16.43 o
  18   4   2       17.73       20.05     12.85 o
  20   4   2       13.18        3.84     30.05 o
 -19   5   2      194.59      290.16     41.16 o
 -17   5   2       75.14       59.94     33.03 o
 -15   5   2        2.68       -2.33      9.06 o
 -13   5   2      109.62      139.74     10.46 o
 -11   5   2        6.00       27.16     28.05 o
  -9   5   2      154.66      208.70     40.91 o
  -7   5   2      285.83      372.90     20.72 o
  -5   5   2      290.60      261.86     23.89 o
  -3   5   2      475.48      444.39     28.70 o
  -1   5   2     3614.23     4296.52    100.22 o
   1   5   2        0.22       -6.84     16.05 o
   3   5   2      543.70      675.63     24.54 o
   5   5   2      110.15       87.66     16.91 o
   7   5   2      189.10      169.04     17.69 o
   9   5   2        3.49       15.98     13.78 o
  11   5   2        6.92        3.92     15.50 o
  13   5   2       19.94       33.39     23.11 o
  15   5   2        1.21       -3.10     10.28 o
  17   5   2        2.25       12.61     10.24 o
  19   5   2        9.30        5.23      8.07 o
 -18   6   2       74.43       53.67     36.60 o
 -16   6   2       89.42       98.65     26.77 o
 -14   6   2      412.45      447.74     31.27 o
 -12   6   2      131.61      144.82     36.45 o
 -10   6   2      200.40      188.67     15.50 o
  -8   6   2        0.27      -11.24     12.00 o
  -6   6   2       26.18       48.00     23.19 o
  -4   6   2       79.40      114.26     25.30 o
  -2   6   2      657.91      655.34     34.11 o
   0   6   2       16.71       31.12     16.20 o
   2   6   2       30.48       40.83     17.05 o
   4   6   2      446.75      475.16     25.17 o
   6   6   2      482.15      502.58     24.04 o
   8   6   2     1357.95     1375.21     41.43 o
  10   6   2      185.83      158.98     18.65 o
  12   6   2      166.06      159.11     17.15 o
  14   6   2        3.61        2.71     10.96 o
  16   6   2        4.88        1.51      9.56 o
 -15   7   2        4.25        8.95     28.11 o
 -13   7   2      221.02      203.23     61.13 o
 -11   7   2        1.89       -8.35     18.97 o
  -9   7   2       66.18       63.26     16.04 o
  -7   7   2        1.87      -18.58     32.32 o
  -5   7   2       61.81       45.68     42.16 o
  -3   7   2        3.78        7.73     90.65 o
  -1   7   2      696.49      667.78     96.27 o
   1   7   2        3.72        9.02     19.92 o
   3   7   2      615.88      617.53     29.30 o
   5   7   2        2.08        8.51     16.95 o
   7   7   2       40.31       46.53     19.57 o
   9   7   2      307.44      308.06     20.73 o
  11   7   2       68.09       61.89     16.22 o
  13   7   2       31.15       13.55     20.09 o
  15   7   2        5.51      -10.05     22.14 o
 -12   8   2       35.64       35.75     19.68 o
 -10   8   2       53.37       38.14     36.54 o
  -8   8   2       51.90       26.19     21.88 o
  -6   8   2        2.16       -9.86     19.61 o
  -4   8   2       18.57       -6.06     19.76 o
  -2   8   2        0.03        8.63     20.24 o
   0   8   2       56.55       79.35     21.24 o
   2   8   2      297.25      243.42     25.14 o
   4   8   2       35.48       -0.23     23.97 o
   6   8   2      470.31      451.34     29.85 o
   8   8   2       49.28       52.61     33.93 o
  10   8   2       36.19       37.35     15.84 o
  12   8   2        3.59       -4.04     20.25 o
  -7   9   2       35.43        6.00     23.19 o
  -5   9   2       58.87       81.40     44.97 o
  -3   9   2        4.38      -14.76     17.89 o
  -1   9   2       29.12       13.26     24.04 o
   1   9   2      103.23       93.93     25.96 o
   3   9   2      112.26       69.12     22.56 o
   5   9   2       24.32       14.23     22.34 o
   7   9   2       26.01        4.93     22.10 o
 -22   1   3        1.97        7.07      9.81 o
 -20   1   3      214.51      201.25     13.49 o
 -18   1   3      223.81      228.47     10.91 o
 -16   1   3       64.94       68.86      8.38 o
 -14   1   3       18.80       14.30      6.42 o
 -12   1   3     1025.98     1339.74     29.01 o
 -10   1   3      482.85      518.29     81.89 o
  -8   1   3     1483.74     1648.43     47.20 o
  -6   1   3     5433.15     4954.81    121.73 o
   4   1   3     3274.19     3231.95     63.33 o
   6   1   3       53.85       81.86     10.67 o
   8   1   3        0.31       12.73     16.21 o
  10   1   3      201.22      176.79     20.08 o
  12   1   3        8.82       32.27      9.71 o
  14   1   3      583.78      580.78     22.35 o
  16   1   3        0.80       19.11     12.94 o
  18   1   3       70.78       60.11     13.45 o
  20   1   3       76.33       42.00     15.82 o
  22   1   3       77.28       63.06     12.31 o
 -23   2   3       14.22       -5.62     21.08 o
 -21   2   3       39.53       38.63     17.37 o
 -19   2   3      208.34      173.69     21.35 o
 -17   2   3       38.43       34.24     25.30 o
 -15   2   3       19.75       -5.97     15.81 o
 -13   2   3      100.18      115.56     19.50 o
 -11   2   3      502.19      609.01     61.84 o
  -9   2   3      513.14      778.00    111.73 o
  -7   2   3       50.95       87.84     14.41 o
  -5   2   3       74.26       44.36     16.86 o
  -3   2   3    15629.49    12771.97    246.22 o
  -1   2   3    10975.41    10091.53    197.15 o
   1   2   3    85741.12    77652.95   2753.86 o
   3   2   3    11695.43    10817.51    182.64 o
   5   2   3     3227.82     3327.52     69.68 o
   7   2   3     4140.50     4594.63     85.53 o
   9   2   3      771.26      739.50     21.21 o
  11   2   3       83.11      100.84     16.13 o
  13   2   3       13.39       -4.69     10.14 o
  15   2   3      888.93      895.41     27.39 o
  17   2   3      414.40      405.91     18.94 o
  19   2   3      118.71      128.12     15.01 o
  21   2   3       26.84       33.59     10.39 o
 -22   3   3        0.25      -16.42     22.96 o
 -20   3   3        6.36       56.22     24.59 o
 -18   3   3     1635.93     1637.01     75.35 o
 -16   3   3     1241.78     1372.47     61.63 o
 -14   3   3      135.11      102.78     25.30 o
 -12   3   3      867.32      877.14     39.35 o
 -10   3   3       95.86      104.37     15.66 o
  -8   3   3     8210.98     8623.85    153.48 o
  -6   3   3        0.12       -8.88     13.41 o
  -4   3   3     6917.70     7469.07    150.78 o
  -2   3   3     6352.99     6241.91    126.48 o
   0   3   3     8866.15     8360.18    167.50 o
   2   3   3      900.95      929.50     30.77 o
   4   3   3     8962.94     8888.53    156.63 o
   6   3   3     1524.75     1881.14     42.38 o
   8   3   3     7747.51     7675.93    136.38 o
  10   3   3      324.28      262.48     13.99 o
  12   3   3     1195.87     1191.66     32.37 o
  14   3   3       24.54       30.17     13.79 o
  16   3   3       18.30       20.98     15.01 o
  18   3   3        9.26       22.64      9.64 o
  20   3   3      302.31      274.09     17.53 o
 -21   4   3       30.01       38.88     25.33 o
 -19   4   3      295.76      340.95     36.02 o
 -17   4   3      481.72      506.42     36.73 o
 -15   4   3      965.14     1009.78     47.20 o
 -13   4   3     1761.44     1741.72     59.85 o
 -11   4   3      660.17      659.65     27.29 o
  -9   4   3      798.15     1078.94     46.61 o
  -7   4   3     1436.92     1515.09     34.60 o
  -5   4   3       24.46       44.73     19.80 o
  -3   4   3       29.39       72.97     35.14 o
  -1   4   3     4481.27     4395.28    150.57 o
   1   4   3     1869.08     1657.07     84.17 o
   3   4   3    11429.60    11470.84    238.57 o
   5   4   3       38.83       51.22     17.30 o
   7   4   3       11.35       10.16     16.71 o
   9   4   3       92.07       50.04     18.72 o
  11   4   3       81.57       91.59     12.40 o
  13   4   3      244.42      214.94     15.48 o
  15   4   3      239.55      239.11     32.46 o
  17   4   3      134.18      147.23     14.09 o
  19   4   3       12.62       21.43     13.77 o
 -20   5   3       86.94       96.97     54.81 o
 -18   5   3       73.46       69.57     26.83 o
 -16   5   3        4.80       -1.83     25.83 o
 -14   5   3        1.55       -1.93      5.55 o
 -12   5   3        0.25       -2.77     21.21 o
 -10   5   3      228.47      239.70     29.67 o
  -8   5   3     1136.76     1190.04     36.33 o
  -6   5   3      693.33      735.75     38.12 o
  -4   5   3     1837.81     2046.94     70.01 o
  -2   5   3     1960.55     1874.36     48.75 o
   0   5   3     2176.56     2304.29     50.16 o
   2   5   3     1005.64     1126.71     30.83 o
   4   5   3     4363.26     4762.66     95.52 o
   6   5   3     1837.70     1870.91     46.85 o
   8   5   3     1400.08     1434.16     40.28 o
  10   5   3     1282.19     1233.49     43.60 o
  12   5   3       39.90       30.27     17.36 o
  14   5   3      286.23      228.31     18.69 o
  16   5   3      157.44      213.54     46.39 o
  18   5   3        1.99      -11.80     11.80 o
 -17   6   3       81.64      118.05     59.03 o
 -15   6   3       23.69       23.64     37.24 o
 -13   6   3       53.74       52.53     10.98 o
 -11   6   3      673.37      647.67     27.37 o
  -9   6   3      253.16      247.38     42.86 o
  -7   6   3      322.98      347.25     24.23 o
  -5   6   3       13.65        7.06     18.46 o
  -3   6   3      259.12      217.52     26.78 o
  -1   6   3      323.25      344.45     34.48 o
   1   6   3        3.17       12.94     15.08 o
   3   6   3     1350.20     1388.47     42.08 o
   5   6   3      324.76      328.23     40.60 o
   7   6   3      214.11      199.58     35.44 o
   9   6   3       34.25        0.73     20.71 o
  11   6   3       26.25        1.65     17.47 o
  13   6   3       49.28       77.97     15.35 o
  15   6   3        7.64      -11.27     11.55 o
  17   6   3      161.80      187.06     25.54 o
 -16   7   3        0.97      -11.16     37.95 o
 -14   7   3      244.97      247.00     54.81 o
 -12   7   3        8.34      -10.46     11.90 o
 -10   7   3        7.75       12.79     16.46 o
  -8   7   3      137.18      138.37     18.34 o
  -6   7   3       80.56       75.56     16.34 o
  -4   7   3     1168.27     1251.28     76.59 o
  -2   7   3        5.38        3.37     20.95 o
   0   7   3        6.37       -4.85     17.26 o
   2   7   3      169.85      175.53     22.54 o
   4   7   3      579.56      678.41     37.01 o
   6   7   3       81.15       69.32     18.11 o
   8   7   3     1361.97     1512.16     53.91 o
  10   7   3        5.21      -14.93     28.03 o
  12   7   3      149.50      148.89     18.72 o
  14   7   3       16.41       18.79     12.84 o
 -13   8   3        1.27        1.81     35.13 o
 -11   8   3      130.93      134.37     21.78 o
  -9   8   3       12.54       23.55     23.19 o
  -7   8   3      479.18      470.66     27.65 o
  -5   8   3        2.90      -17.13     17.13 o
  -3   8   3       89.42       95.77     22.34 o
  -1   8   3      103.18       94.81     22.28 o
   1   8   3      160.10      132.88     44.27 o
   3   8   3      121.86      134.67     22.94 o
   5   8   3      220.44      209.24     25.14 o
   7   8   3       36.79       12.12     34.99 o
   9   8   3        4.39       18.88     19.88 o
  11   8   3        2.77       21.42     23.93 o
  -8   9   3        6.61       16.15     16.76 o
  -6   9   3        2.34        4.51     28.81 o
  -4   9   3       17.82       49.64     21.26 o
  -2   9   3       23.03       28.88     30.38 o
   0   9   3      147.06      139.55     26.25 o
   2   9   3      158.78      119.21     64.65 o
   4   9   3      113.60      148.18     30.71 o
   6   9   3      156.78      115.69     25.11 o
 -22   0   4      209.28      229.08     28.11 o
 -20   0   4       77.54       96.97     15.46 o
 -18   0   4       22.29       30.92     18.27 o
 -16   0   4      435.45      337.62     21.08 o
 -14   0   4      132.85      136.64     17.57 o
 -12   0   4     7391.52     7120.49    195.35 o
 -10   0   4     2857.32     3186.02    125.08 o
  -8   0   4    16898.02    14987.08    501.72 o
  -6   0   4      323.54      282.48     12.65 o
   4   0   4    14406.38    12211.30    307.07 o
   6   0   4     3692.71     3467.29     99.36 o
   8   0   4     4790.31     4817.51    127.63 o
  10   0   4     9963.06    10032.32    245.45 o
  12   0   4      232.71      170.42     49.19 o
  14   0   4     2291.48     2179.14     79.40 o
  16   0   4     2445.19     2647.50    112.43 o
  18   0   4      610.10      483.81     38.65 o
  20   0   4       86.90      110.23     18.88 o
  22   0   4       27.84       -2.03     17.66 o
 -23   1   4        0.33        0.00     22.49 o
 -21   1   4      219.97      315.60     12.97 o
 -19   1   4       25.97       28.62     11.38 o
 -17   1   4      852.68     1001.97     75.51 o
 -15   1   4      138.84       91.80     13.47 o
 -13   1   4      340.78      428.94     23.59 o
 -11   1   4      564.75      750.41     20.76 o
  -9   1   4     1706.49     1738.85     47.67 o
  -7   1   4       74.55       35.13     22.49 o
  -5   1   4     8133.87     6866.94    168.39 o
   3   1   4      140.12      205.78     44.22 o
   5   1   4       20.05       15.98      9.26 o
   7   1   4     1962.67     1965.71     68.97 o
   9   1   4     2577.29     2618.98     54.07 o
  11   1   4     4381.88     4638.78     88.11 o
  13   1   4      301.46      283.68     16.23 o
  15   1   4      859.52      915.12     28.78 o
  17   1   4      106.72      121.26     12.63 o
  19   1   4      562.56      638.97     43.68 o
  21   1   4       22.60       45.43     12.46 o
 -22   2   4       78.58       56.22     25.30 o
 -20   2   4      145.75      154.93     20.59 o
 -18   2   4      610.40      598.81     37.61 o
 -16   2   4      704.33      686.69     47.08 o
 -14   2   4     1302.90     1329.74     51.65 o
 -12   2   4     1647.04     1611.31     84.32 o
 -10   2   4      826.33      742.43     33.76 o
  -8   2   4    12649.38    12791.86    427.24 o
  -6   2   4       59.96       70.83     13.71 o
  -4   2   4     1574.00     1567.42     35.75 o
  -2   2   4     5613.99     4666.90     96.36 o
   0   2   4     6677.61     6375.59    114.15 o
   2   2   4    62624.80    57024.87   1047.44 o
   4   2   4      476.99      320.85     32.54 o
   6   2   4     1680.54     1878.30     40.86 o
   8   2   4      428.39      341.10     32.25 o
  10   2   4      218.89      288.57     14.81 o
  12   2   4     1459.39     1539.31     38.92 o
  14   2   4       55.58       63.01     14.79 o
  16   2   4      156.15      140.31     16.08 o
  18   2   4       47.82       60.26     17.24 o
  20   2   4       23.74       19.52     13.53 o
 -21   3   4        0.08       73.08     37.95 o
 -19   3   4      140.15      146.46     22.79 o
 -17   3   4      330.01      447.80     34.77 o
 -15   3   4        7.81       43.31     19.36 o
 -13   3   4       96.82       58.42     30.22 o
 -11   3   4      716.98      913.93     42.59 o
  -9   3   4       86.53       75.73      9.97 o
  -7   3   4      738.94      761.45     32.40 o
  -5   3   4      746.91      595.72     30.52 o
  -3   3   4      557.00      519.04     27.39 o
  -1   3   4      319.81      355.64     17.81 o
   1   3   4       38.23       83.86     19.06 o
   3   3   4     1909.21     2325.69    173.64 o
   5   3   4     4475.99     4695.53     88.17 o
   7   3   4      302.38      243.86     17.25 o
   9   3   4        4.38        8.27      9.94 o
  11   3   4       97.39      129.50     14.11 o
  13   3   4        0.49       -1.61     12.58 o
  15   3   4       18.71       25.22     10.28 o
  17   3   4      240.12      231.12     16.58 o
  19   3   4       34.09       54.08     11.78 o
 -20   4   4      435.20      518.59     66.05 o
 -18   4   4      167.64      193.94     39.35 o
 -16   4   4        8.07        7.03     24.59 o
 -14   4   4      226.31      208.41     29.03 o
 -12   4   4        4.44       -0.92     21.98 o
 -10   4   4        2.46       37.33     16.08 o
  -8   4   4      277.11      305.44     16.06 o
  -6   4   4      890.32      852.45     49.89 o
  -4   4   4     2243.75     2499.12     60.66 o
  -2   4   4      985.96      922.82     27.63 o
   0   4   4        8.98      -13.64     13.64 o
   2   4   4    12961.07    13993.92    295.55 o
   4   4   4    12432.73    12850.30    264.88 o
   6   4   4       98.93      140.07     18.33 o
   8   4   4     3665.22     3884.42     78.66 o
  10   4   4     1147.25     1291.09     34.71 o
  12   4   4      591.29      611.08     28.80 o
  14   4   4       23.65       38.50     20.89 o
  16   4   4      144.26      133.34     13.59 o
  18   4   4        1.90        1.55     18.87 o
 -19   5   4      242.99      285.29     49.19 o
 -17   5   4       65.89      104.00     39.35 o
 -15   5   4      132.53      156.00     39.35 o
 -13   5   4      113.53       99.20     16.86 o
 -11   5   4      799.09      834.64     56.92 o
  -9   5   4      164.34      150.39     15.50 o
  -7   5   4      353.10      434.43     27.28 o
  -5   5   4     1325.04     1233.91     49.82 o
  -3   5   4      350.36      312.34     21.46 o
  -1   5   4       16.93       23.37     14.71 o
   1   5   4     1265.75     1281.11     33.14 o
   3   5   4      333.07      298.55     24.82 o
   5   5   4     1102.94     1278.04     36.92 o
   7   5   4     1619.19     1682.75     53.62 o
   9   5   4      490.54      468.55     28.62 o
  11   5   4        1.94       10.98     36.83 o
  13   5   4       27.22       10.40     21.40 o
  15   5   4      112.21      120.64     15.09 o
  17   5   4       20.56        3.43     34.30 o
 -18   6   4       51.95       21.08     57.62 o
 -16   6   4       56.71      -29.51     52.00 o
 -14   6   4        8.71       16.09     14.05 o
 -12   6   4      413.47      391.38     20.80 o
 -10   6   4      319.74      303.69     39.35 o
  -8   6   4       74.53       85.15     16.21 o
  -6   6   4      196.09      183.77     49.89 o
  -4   6   4       66.49      143.77     22.21 o
  -2   6   4        7.63       27.12     22.62 o
   0   6   4      166.33      148.13     22.99 o
   2   6   4      620.75      572.14     26.54 o
   4   6   4      111.67      126.12     17.72 o
   6   6   4      826.27      808.66     42.93 o
   8   6   4     1995.36     2015.68     58.28 o
  10   6   4        0.78       12.04     13.61 o
  12   6   4      254.82      184.81     21.03 o
  14   6   4        0.52       16.67     19.26 o
  16   6   4        9.82        5.71     15.26 o
 -15   7   4       30.22       31.97      9.70 o
 -13   7   4       89.66       67.66     13.45 o
 -11   7   4       74.70       76.25     16.46 o
  -9   7   4        0.98        5.39     20.38 o
  -7   7   4        0.06      -17.54     18.57 o
  -5   7   4       69.12       84.76     40.05 o
  -3   7   4       37.38       42.51     19.80 o
  -1   7   4      106.86      103.03     19.91 o
   1   7   4       11.46       12.04     17.57 o
   3   7   4      526.23      625.31     31.42 o
   5   7   4       72.25       82.27     19.76 o
   7   7   4       77.16       59.58     16.06 o
   9   7   4      474.60      420.21     24.99 o
  11   7   4        3.12        4.13     26.15 o
  13   7   4       14.48       -1.10     36.70 o
 -12   8   4      375.89      419.25     28.78 o
 -10   8   4       48.31       26.16     40.05 o
  -8   8   4      127.88      146.84     26.00 o
  -6   8   4       24.16       21.76     15.84 o
  -4   8   4      194.00      183.54     24.98 o
  -2   8   4       61.70       52.50     25.21 o
   0   8   4      342.08      300.98     32.40 o
   2   8   4       24.23        3.58     25.36 o
   4   8   4      365.94      354.06     27.16 o
   6   8   4       91.65       84.32     17.77 o
   8   8   4        1.30        8.41     16.99 o
  10   8   4        1.72       -1.47     24.83 o
  -7   9   4        3.85        7.73     16.60 o
  -5   9   4       80.68       89.67     21.80 o
  -3   9   4        6.47       -4.22     20.94 o
  -1   9   4        6.01       -5.48     43.57 o
   1   9   4       50.03       56.50     26.52 o
   3   9   4      123.62      142.11     30.04 o
   5   9   4        1.62       38.03     18.07 o
 -22   1   5       44.25       63.24     26.70 o
 -20   1   5      206.81      211.55      9.01 o
 -18   1   5      795.24      817.56     54.81 o
 -16   1   5     1396.62     1467.61     34.49 o
 -14   1   5      185.75      190.23     11.18 o
 -12   1   5      339.05      423.02     30.92 o
 -10   1   5     5485.34     5592.04    205.19 o
  -8   1   5        8.12      113.84     30.92 o
  -6   1   5     2625.66     2348.92     56.43 o
  -4   1   5     3766.39     3284.79     60.61 o
   2   1   5      943.91     1019.85     24.88 o
   4   1   5       52.04       40.17     16.60 o
   6   1   5     4988.96     5060.95     98.12 o
   8   1   5      257.01      218.64     15.53 o
  10   1   5     2202.79     2406.56     52.64 o
  12   1   5      638.21      640.58     22.47 o
  14   1   5       45.00       30.05     14.76 o
  16   1   5      409.57      395.22     21.34 o
  18   1   5        2.94        5.53     11.65 o
  20   1   5       15.77        3.93     16.84 o
 -23   2   5      109.92      132.11     35.13 o
 -21   2   5       54.12       22.49     22.49 o
 -19   2   5      118.13       91.35     26.70 o
 -17   2   5      773.10      871.34     66.05 o
 -15   2   5      133.48      156.00     28.11 o
 -13   2   5     1895.46     2207.87     96.97 o
 -11   2   5     2358.98     2616.84    104.00 o
  -9   2   5     3016.87     3159.32    127.89 o
  -7   2   5      203.23      231.46     14.48 o
  -5   2   5      249.91      262.86     13.26 o
  -3   2   5      687.01      697.51     20.71 o
  -1   2   5      740.57      649.72     19.15 o
   1   2   5    23705.71    22150.93    424.39 o
   3   2   5     1050.24     1156.71     28.64 o
   5   2   5      366.12      381.93     19.38 o
   7   2   5     9186.20     9339.52    166.67 o
   9   2   5      350.45      305.22     28.60 o
  11   2   5      776.05      811.92     25.79 o
  13   2   5       46.26       69.47     14.20 o
  15   2   5       38.18       27.37     12.97 o
  17   2   5       85.03       94.37     16.23 o
  19   2   5       54.70       58.43     13.83 o
  21   2   5       13.54       32.91     21.47 o
 -22   3   5      102.63       81.51     28.11 o
 -20   3   5        0.58       -7.03     25.30 o
 -18   3   5     1110.42     1045.61     78.70 o
 -16   3   5       10.46      -36.54     36.54 o
 -14   3   5      317.59      240.32     42.16 o
 -12   3   5        7.56      -26.70     26.70 o
 -10   3   5      126.39      215.02     40.76 o
  -8   3   5      459.74      517.01     26.00 o
  -6   3   5     1107.29      950.03     30.47 o
  -4   3   5        3.26       67.64     20.25 o
  -2   3   5        0.46       74.19     33.72 o
   0   3   5    12876.61    13020.37    256.21 o
   2   3   5     3568.98     3760.91     71.03 o
   4   3   5      904.51      935.99     35.90 o
   6   3   5        2.30      -13.99     14.61 o
   8   3   5      117.92      107.89     12.85 o
  10   3   5     1932.31     2011.05     47.60 o
  12   3   5       20.72       58.06     12.93 o
  14   3   5       16.57       -2.32     15.48 o
  16   3   5      108.86       94.52     18.15 o
  18   3   5       21.37      -14.20     14.20 o
  20   3   5        0.15        4.76     10.70 o
 -21   4   5       11.04       -2.81     42.16 o
 -19   4   5       56.07       92.76     33.73 o
 -17   4   5        0.26      -22.49     29.51 o
 -15   4   5     1098.06     1049.83     66.05 o
 -13   4   5        0.13      -37.95     40.76 o
 -11   4   5      110.41      111.85      9.84 o
  -9   4   5     5886.94     6405.71    133.78 o
  -7   4   5     1139.97      980.00    125.78 o
  -5   4   5     1581.91     1419.60     38.49 o
  -3   4   5     1664.74     1890.06     43.57 o
  -1   4   5     5980.31     5222.91     95.58 o
   1   4   5     6073.20     6105.10    136.92 o
   3   4   5     2158.45     2309.62    280.77 o
   5   4   5     8412.62     8711.11    160.35 o
   7   4   5       13.71        4.96     15.86 o
   9   4   5      703.36      746.01     25.29 o
  11   4   5       32.41        6.08     17.24 o
  13   4   5      206.81      191.18     16.73 o
  15   4   5        0.52       16.56     15.53 o
  17   4   5       15.26        4.44     13.67 o
  19   4   5       86.00      133.28     15.84 o
 -20   5   5      326.23      241.73     47.78 o
 -18   5   5      140.50      170.05     52.00 o
 -16   5   5      837.88      643.67     70.27 o
 -14   5   5      195.69      227.67     42.16 o
 -12   5   5      533.32      489.92     40.76 o
 -10   5   5      202.51      193.71     14.45 o
  -8   5   5       38.31       18.12     26.00 o
  -6   5   5     3535.48     3922.98    111.29 o
  -4   5   5       10.81        9.89     19.56 o
  -2   5   5     6900.97     7892.65    148.32 o
   0   5   5      266.51      312.43     21.15 o
   2   5   5     1247.53     1171.95     35.15 o
   4   5   5      189.26      241.19     25.34 o
   6   5   5     3243.98     3557.05     99.37 o
   8   5   5       11.30       15.17     18.48 o
  10   5   5     4431.49     4671.60    131.90 o
  12   5   5      293.36      299.11     37.16 o
  14   5   5     1065.78     1046.14     45.46 o
  16   5   5       23.12       24.33     22.42 o
  18   5   5       91.90       65.29     21.87 o
 -17   6   5        0.15        9.84     39.35 o
 -15   6   5      110.84      182.70     50.59 o
 -13   6   5      242.97      223.04     14.05 o
 -11   6   5      364.95      343.28     23.89 o
  -9   6   5      274.22      294.26     19.46 o
  -7   6   5      324.42      386.97     59.73 o
  -5   6   5      450.63      500.00     27.21 o
  -3   6   5       52.05       88.44     33.15 o
  -1   6   5       11.51       21.35     16.01 o
   1   6   5       50.62       39.84     17.86 o
   3   6   5     2151.75     2221.33     85.65 o
   5   6   5      219.97      209.67     19.50 o
   7   6   5      327.30      372.02     26.74 o
   9   6   5       25.32       53.96     26.96 o
  11   6   5       39.84       29.10     37.67 o
  13   6   5       12.00       44.14     20.34 o
  15   6   5       64.46       93.57     23.83 o
 -16   7   5        7.45      -42.16     57.62 o
 -14   7   5      108.81      121.41     12.35 o
 -12   7   5       29.61       30.33     14.88 o
 -10   7   5      104.82      114.31     15.58 o
  -8   7   5       88.25       86.35     16.34 o
  -6   7   5       27.34       28.49     18.20 o
  -4   7   5      126.47      149.42     23.97 o
  -2   7   5      203.08      178.98     19.44 o
   0   7   5        9.30       42.08     21.33 o
   2   7   5      767.93      762.07     32.63 o
   4   7   5       35.87       51.09     26.72 o
   6   7   5     1445.92     1366.08     89.78 o
   8   7   5      532.39      556.92     28.66 o
  10   7   5        0.39        7.22     15.79 o
  12   7   5       32.47       40.68     18.57 o
  14   7   5       45.73       51.87     17.86 o
 -13   8   5        5.66      -14.91     14.91 o
 -11   8   5      101.50       79.25     23.19 o
  -9   8   5       89.05      109.36     42.16 o
  -7   8   5      166.87      202.69     27.41 o
  -5   8   5       67.21       49.92     37.95 o
  -3   8   5       97.29      176.99     26.00 o
  -1   8   5      134.30      103.69     24.59 o
   1   8   5       46.75       57.75     17.38 o
   3   8   5      130.63      176.51     22.00 o
   5   8   5        8.17       -9.76     16.79 o
   7   8   5        3.27       39.01     18.71 o
   9   8   5       14.23        8.41     20.58 o
  11   8   5       66.00       59.96     29.51 o
  -8   9   5        8.01        9.64     40.76 o
  -6   9   5       36.87       17.11     35.13 o
  -4   9   5       10.22      -22.49     39.35 o
  -2   9   5       21.37       27.51     27.82 o
   0   9   5        0.52       18.97     25.84 o
   2   9   5       11.01      -21.95     21.95 o
   4   9   5        0.16       16.21     27.65 o
 -24   0   6       62.34       70.27     11.24 o
 -22   0   6       38.03       32.32      9.84 o
 -20   0   6       22.41        9.84     11.24 o
 -18   0   6       23.82       22.49      9.84 o
 -16   0   6        7.46       14.05      9.84 o
 -14   0   6     1278.02     1242.36     39.35 o
 -12   0   6     8458.73     9143.46    222.05 o
 -10   0   6     4248.72     3749.58     96.97 o
  -8   0   6     4465.39     4647.62    116.65 o
  -6   0   6     7197.13     7234.19    177.68 o
  -4   0   6     1038.89     1204.96     38.65 o
  -2   0   6     9147.85     7783.57    193.78 o
   0   0   6     9931.76     8393.34    211.13 o
   2   0   6    16781.95    14954.06    363.05 o
   4   0   6    20479.71    19462.97    469.24 o
   6   0   6     2608.29     2438.09     69.93 o
   8   0   6     1732.23     1680.71     72.38 o
  10   0   6        1.33       10.42     17.15 o
  12   0   6       20.34       19.98     17.89 o
  14   0   6        0.90      -10.21     28.81 o
  16   0   6        2.36      -31.62     31.62 o
  18   0   6       13.26       42.32     30.92 o
  20   0   6       28.66       57.19     25.61 o
 -23   1   6       35.04       74.49     18.27 o
 -21   1   6      167.94      205.19     29.51 o
 -19   1   6        0.14       16.86     30.92 o
 -17   1   6       67.09       61.84     16.86 o
 -15   1   6     1755.70     1984.41     89.94 o
 -13   1   6      108.14      133.51     21.08 o
 -11   1   6      393.68      347.13     29.51 o
  -9   1   6     3649.62     3516.86     71.13 o
  -7   1   6     4066.90     3574.08     63.24 o
  -5   1   6     2435.47     2293.18     46.06 o
  -3   1   6    27421.21    24163.13    401.38 o
  -1   1   6    14105.78    12332.94    214.05 o
   1   1   6    40747.74    35335.68    630.05 o
   3   1   6     1168.44     1070.65     28.12 o
   5   1   6     2407.33     2218.01     54.07 o
   7   1   6      262.05      321.10     17.33 o
   9   1   6     4075.61     4201.87     84.67 o
  11   1   6      128.97      107.34     14.68 o
  13   1   6      211.42      248.81     23.53 o
  15   1   6      249.86      258.20     17.63 o
  17   1   6      162.59      171.68     16.82 o
  19   1   6       13.19       -7.97     11.19 o
  21   1   6      156.66      158.86     18.05 o
 -22   2   6      364.99      338.70     42.16 o
 -20   2   6       22.17        4.22     21.08 o
 -18   2   6     2707.71     2834.67    144.76 o
 -16   2   6      493.03      482.05     44.97 o
 -14   2   6      198.03      136.32     36.54 o
 -12   2   6       11.68      -32.32     32.32 o
 -10   2   6     1262.48     1065.29     52.00 o
  -8   2   6        7.56       -5.41      5.41 o
  -6   2   6     2043.39     1925.11     42.47 o
  -4   2   6     1894.54     1494.47     42.53 o
  -2   2   6     2772.29     2517.41     50.94 o
   0   2   6    12408.24    11314.82    196.71 o
   2   2   6      443.82      376.37     29.13 o
   4   2   6     1176.19     1465.07     35.24 o
   6   2   6     3826.02     4028.23     80.31 o
   8   2   6      169.93      155.35     16.58 o
  10   2   6     3869.76     4172.65     82.62 o
  12   2   6     3095.40     3287.20     70.34 o
  14   2   6      535.08      556.90     23.04 o
  16   2   6      259.31      254.43     18.17 o
  18   2   6      744.06      750.88     32.45 o
  20   2   6       99.84       73.23     15.21 o
 -21   3   6        5.76       -2.81     25.30 o
 -19   3   6      849.02      893.83     70.27 o
 -17   3   6     1122.78     1263.45     70.27 o
 -15   3   6      133.62      206.59     30.92 o
 -13   3   6       20.63       19.68     26.70 o
 -11   3   6       26.55       47.78     26.70 o
  -9   3   6     2917.37     3197.91     71.41 o
  -7   3   6     2614.87     2364.95     54.00 o
  -5   3   6      481.56      394.84     22.54 o
  -3   3   6     3334.74     3238.73     70.81 o
  -1   3   6      691.04      759.52     28.68 o
   1   3   6      896.46     1090.35     53.96 o
   3   3   6     3831.26     4154.41     84.24 o
   5   3   6        5.58        6.89     19.47 o
   7   3   6     2939.40     3226.61     65.04 o
   9   3   6     1534.61     1284.57     52.34 o
  11   3   6      297.82      268.38     17.66 o
  13   3   6      321.37      381.47     32.66 o
  15   3   6        5.85      -13.01     13.01 o
  17   3   6       15.44       49.16     12.33 o
  19   3   6       33.00       83.89     20.80 o
 -20   4   6        2.09       35.13     29.51 o
 -18   4   6        5.14      -28.11     28.11 o
 -16   4   6      408.84      382.27     47.78 o
 -14   4   6      646.96      531.24     44.97 o
 -12   4   6        3.88       -1.41     30.92 o
 -10   4   6     4804.08     4912.45    105.56 o
  -8   4   6      318.72      291.23     49.89 o
  -6   4   6     2067.73     2167.91     62.09 o
  -4   4   6      626.96      640.30     27.69 o
  -2   4   6      967.02     1012.23     28.94 o
   0   4   6     3609.02     3448.67     79.51 o
   2   4   6     1689.99     1768.29     69.30 o
   4   4   6     9366.47    10840.06    273.04 o
   6   4   6      121.58       78.39     18.05 o
   8   4   6     3443.63     3597.97     77.92 o
  10   4   6     1816.86     1892.17     49.45 o
  12   4   6      122.33      126.90     27.79 o
  14   4   6       24.52       44.53     11.53 o
  16   4   6      317.25      305.88     19.59 o
  18   4   6        0.14       -4.74     13.65 o
 -19   5   6       53.92       37.95     36.54 o
 -17   5   6        1.15        5.62     32.32 o
 -15   5   6        0.02       84.32     49.19 o
 -13   5   6       15.17       14.95     10.54 o
 -11   5   6      723.04      675.18     23.89 o
  -9   5   6      684.11      716.99     25.01 o
  -7   5   6       55.81       72.72     16.21 o
  -5   5   6       15.53        8.79     15.82 o
  -3   5   6        0.78       30.02     14.00 o
  -1   5   6      359.91      397.87     20.41 o
   1   5   6      208.25      120.71     16.51 o
   3   5   6     1211.34     1226.89     39.42 o
   5   5   6     1474.12     1641.90     54.89 o
   7   5   6      158.05      130.44     23.46 o
   9   5   6      510.98      485.57     31.97 o
  11   5   6      181.15      191.53     22.03 o
  13   5   6        7.38       -6.41     13.17 o
  15   5   6       49.23       44.91     12.61 o
  17   5   6       14.69      -10.17     18.75 o
 -18   6   6        8.71      -59.03     59.03 o
 -16   6   6        4.07       16.86     36.54 o
 -14   6   6      150.41      109.52     18.27 o
 -12   6   6       11.19       17.63     21.08 o
 -10   6   6      997.10     1024.55     34.40 o
  -8   6   6      105.94      103.68     28.11 o
  -6   6   6        9.23       88.43     40.05 o
  -4   6   6       27.83       44.39     19.76 o
  -2   6   6       33.12       55.14     19.34 o
   0   6   6      350.98      317.89     20.81 o
   2   6   6     1231.94     1242.21     81.12 o
   4   6   6     1759.91     1800.98     56.49 o
   6   6   6      278.08      247.57     23.90 o
   8   6   6      369.16      241.37     30.39 o
  10   6   6       24.06       34.69     25.40 o
  12   6   6        2.30      -12.29     16.56 o
  14   6   6        5.42      -15.98     15.98 o
  16   6   6        5.65       -0.43     14.42 o
 -15   7   6       20.25       23.74      9.84 o
 -13   7   6       91.79       87.17     19.68 o
 -11   7   6        0.38       -4.35     12.23 o
  -9   7   6       21.37        1.65     21.78 o
  -7   7   6       67.93       94.45     20.38 o
  -5   7   6       46.75       86.61     28.81 o
  -3   7   6        6.05      -10.94     17.86 o
  -1   7   6       19.50       17.28     17.12 o
   1   7   6       13.55       11.93     17.67 o
   3   7   6      516.77      448.32     25.05 o
   5   7   6       33.25       75.70     18.73 o
   7   7   6       59.38       53.93     31.59 o
   9   7   6      126.32       94.92     25.00 o
  11   7   6       49.04       14.60     16.91 o
  13   7   6       36.86       19.64     14.02 o
 -12   8   6      125.06      109.02     15.50 o
 -10   8   6       10.36        9.92     18.97 o
  -8   8   6        2.68        0.00     16.37 o
  -6   8   6      117.09      145.30     23.21 o
  -4   8   6        2.06        4.69     22.59 o
  -2   8   6        3.14       -6.02     22.10 o
   0   8   6       28.23       25.06     21.48 o
   2   8   6        5.99        5.04     31.61 o
   4   8   6        0.88      -24.55     31.96 o
   6   8   6       54.03       71.92     21.24 o
   8   8   6       71.06      117.33     22.40 o
  10   8   6       59.56       24.65     20.04 o
  -7   9   6        0.37        6.82     60.43 o
  -5   9   6        4.29        9.37     49.19 o
  -3   9   6       14.14       57.42     30.92 o
  -1   9   6       33.68       24.26     22.28 o
   1   9   6       12.73       33.27     21.84 o
   3   9   6       15.58       -9.97     18.72 o
   5   9   6        0.02        0.00     35.13 o
 -22   1   7       15.49       14.05     14.05 o
 -20   1   7        0.08        4.22     16.86 o
 -18   1   7      573.78      470.81     25.30 o
 -16   1   7     3967.45     4338.44    116.65 o
 -14   1   7       71.45      106.81     15.46 o
 -12   1   7      114.40       56.22     12.65 o
 -10   1   7      596.23      686.41     21.21 o
  -8   1   7     6774.80     7403.05    127.47 o
  -6   1   7       83.09       71.94     11.53 o
  -4   1   7      586.83      506.79     14.55 o
  -2   1   7     1627.19     1233.30     28.54 o
   0   1   7     1184.08      986.36     43.68 o
   2   1   7       55.26       36.91     16.03 o
   4   1   7     3271.47     3349.62     68.57 o
   6   1   7       68.51       23.99     11.88 o
   8   1   7      207.08      269.10     25.75 o
  10   1   7        3.04       -5.70     12.02 o
  12   1   7      432.86      448.49     20.55 o
  14   1   7      368.87      411.55     21.91 o
  16   1   7       21.61        0.99     13.91 o
  18   1   7      191.82      198.49     18.39 o
  20   1   7       38.11       30.33     13.71 o
 -23   2   7        0.11       -7.03     14.05 o
 -21   2   7       89.35      119.46     19.68 o
 -19   2   7       11.93      -15.46     28.11 o
 -17   2   7       24.09       81.51     30.92 o
 -15   2   7       90.27      144.76     30.92 o
 -13   2   7     1044.69     1134.15     70.27 o
 -11   2   7        2.92       33.73     15.46 o
  -9   2   7      906.20     1122.38     61.84 o
  -7   2   7     6831.49     6668.20    115.84 o
  -5   2   7     1633.45     1551.46     41.43 o
  -3   2   7     3853.18     3244.25     65.45 o
  -1   2   7      355.40      365.05     14.34 o
   1   2   7      597.02      660.85     20.50 o
   3   2   7      309.04      411.34     20.69 o
   5   2   7     1126.92     1243.18     45.84 o
   7   2   7     1325.57     1484.32     35.97 o
   9   2   7       85.13       52.96     13.31 o
  11   2   7      770.70      752.22     32.05 o
  13   2   7        6.46       -0.72     13.50 o
  15   2   7      299.87      250.29     20.69 o
  17   2   7       51.86       40.59     15.56 o
  19   2   7       50.57       30.16     13.77 o
 -22   3   7        0.00       12.65     25.30 o
 -20   3   7       15.82       54.81     28.11 o
 -18   3   7       81.35      122.27     40.76 o
 -16   3   7       20.00      -12.65     23.89 o
 -14   3   7      324.63      251.56     32.32 o
 -12   3   7      120.48       80.11     28.11 o
 -10   3   7     1509.09     1710.36     85.73 o
  -8   3   7     1633.21     1588.81     50.18 o
  -6   3   7      718.63      602.77     25.80 o
  -4   3   7      896.14      981.62     35.62 o
  -2   3   7      571.60      529.75     23.89 o
   0   3   7    15045.99    15159.19    263.23 o
   2   3   7     9865.86    10357.31    184.72 o
   4   3   7        1.30      -12.63     12.63 o
   6   3   7        0.89        1.54     12.00 o
   8   3   7     1834.97     1971.49     47.84 o
  10   3   7      168.68      164.45     15.47 o
  12   3   7     2625.39     2747.16     66.96 o
  14   3   7        5.82      -11.51     12.70 o
  16   3   7      485.74      427.17     28.80 o
  18   3   7        4.13        5.40     16.10 o
 -21   4   7        0.68        2.81     29.51 o
 -19   4   7       50.53       28.11     30.92 o
 -17   4   7        0.77       14.05     29.51 o
 -15   4   7       40.81       22.49     30.92 o
 -13   4   7      147.61      172.86     36.54 o
 -11   4   7      788.26      853.40     22.86 o
  -9   4   7     1591.08     1672.96     46.01 o
  -7   4   7     1160.71     1096.28     28.93 o
  -5   4   7        0.26        7.65     12.19 o
  -3   4   7        3.07      -25.33     25.33 o
  -1   4   7      129.85       95.30     18.06 o
   1   4   7     1351.47     1242.49     50.32 o
   3   4   7     3616.61     4022.45    116.44 o
   5   4   7     3518.78     3603.31     75.39 o
   7   4   7      302.71      273.18     19.30 o
   9   4   7     2320.33     2585.59     61.33 o
  11   4   7      159.74       95.90     20.49 o
  13   4   7        3.62      -11.77     11.77 o
  15   4   7       33.76       29.10     13.17 o
  17   4   7       79.47      104.08     16.48 o
 -20   5   7      417.17      396.32     59.03 o
 -18   5   7       18.04       77.30     33.73 o
 -16   5   7      962.55      861.50     82.92 o
 -14   5   7      166.34      141.94     37.95 o
 -12   5   7      645.81      631.29     21.19 o
 -10   5   7       35.25        2.11     11.78 o
  -8   5   7     1294.21     1484.55     49.42 o
  -6   5   7     3500.83     3743.75     75.28 o
  -4   5   7      929.11      884.42     35.22 o
  -2   5   7     1521.31     1575.79     39.04 o
   0   5   7       15.31       17.82     18.08 o
   2   5   7      293.39      350.91     69.13 o
   4   5   7     3009.09     3018.90     80.92 o
   6   5   7     2206.15     2296.28     73.12 o
   8   5   7     3072.33     3091.46     73.24 o
  10   5   7     2498.08     2709.76     75.55 o
  12   5   7      339.75      311.68     21.34 o
  14   5   7       55.40       70.35     17.65 o
  16   5   7       92.96      101.67     14.15 o
 -17   6   7       25.99       60.43     40.76 o
 -15   6   7       19.31       56.22     35.13 o
 -13   6   7      197.62      165.62     29.51 o
 -11   6   7       26.66       26.31     10.17 o
  -9   6   7      329.23      362.09     23.97 o
  -7   6   7     1779.24     1948.05     60.27 o
  -5   6   7      580.77      530.28     24.16 o
  -3   6   7     1227.19     1316.26     64.12 o
  -1   6   7      140.82      128.26     19.67 o
   1   6   7      338.75      324.33     36.70 o
   3   6   7      867.85      815.23     32.23 o
   5   6   7      661.41      640.09     34.50 o
   7   6   7       33.19        6.46     20.75 o
   9   6   7        3.27      -21.48     21.48 o
  11   6   7      201.74      211.65     24.59 o
  13   6   7      230.04      186.51     25.60 o
  15   6   7       23.31       19.52     36.14 o
 -16   7   7        7.87       57.62     37.95 o
 -14   7   7       76.87       41.98     23.89 o
 -12   7   7        2.73        2.30     11.84 o
 -10   7   7       93.16      102.41     21.78 o
  -8   7   7        1.07      -23.19     23.19 o
  -6   7   7      319.06      342.26     27.69 o
  -4   7   7     1191.15     1270.20     42.36 o
  -2   7   7       11.47       26.26     19.44 o
   0   7   7      622.71      673.23     30.44 o
   2   7   7      139.13      177.05     19.47 o
   4   7   7      153.36      140.52     21.86 o
   6   7   7      233.13      247.54     24.15 o
   8   7   7      147.13      151.79     31.80 o
  10   7   7      214.82      176.30     22.49 o
  12   7   7      530.06      550.57     31.05 o
 -13   8   7       15.59       16.30     16.86 o
 -11   8   7      118.82       97.79     30.22 o
  -9   8   7      172.92      190.79     20.22 o
  -7   8   7       22.93       58.00     21.26 o
  -5   8   7       40.54       15.14     20.38 o
  -3   8   7      138.04      167.35     39.78 o
  -1   8   7       46.53       11.36     27.80 o
   1   8   7      112.06      105.04     21.23 o
   3   8   7       90.48       74.55     24.20 o
   5   8   7      159.92      144.33     29.91 o
   7   8   7        4.53       19.62     21.08 o
   9   8   7       32.27       47.23     22.99 o
  -6   9   7       60.02       58.63     30.30 o
  -4   9   7        2.22       11.27     24.21 o
  -2   9   7       31.42       69.04     36.54 o
   0   9   7       80.80       78.35     21.90 o
   2   9   7       10.89        0.37     21.06 o
   4   9   7      112.88       82.65     23.31 o
 -24   0   8      129.66       81.51      8.43 o
 -22   0   8      320.38      371.02     19.68 o
 -20   0   8     1354.67     1360.42     46.38 o
 -18   0   8     1056.05      965.50     35.13 o
 -16   0   8    10235.42     9844.75    241.73 o
 -14   0   8      892.92     1021.72     32.32 o
 -12   0   8      496.52      517.18     21.08 o
 -10   0   8     2306.79     2363.87     64.65 o
  -8   0   8     5381.22     5377.77    133.76 o
  -6   0   8     5301.54     5308.17    146.16 o
  -4   0   8     6114.73     5986.51    163.03 o
  -2   0   8     3908.78     3283.16     97.25 o
   0   0   8      607.89      552.88     25.33 o
   2   0   8    37577.35    37076.82    866.48 o
   4   0   8      889.34     1096.04     39.17 o
   6   0   8     1354.21     1441.19     50.18 o
   8   0   8     9538.74     9676.83    250.91 o
  10   0   8      108.66       67.50     18.36 o
  12   0   8     1551.03     1636.54    104.70 o
  14   0   8      766.39      759.77     38.76 o
  16   0   8      297.03      338.21     32.75 o
  18   0   8       37.72       32.42     20.00 o
  20   0   8      495.46      436.96     43.57 o
 -23   1   8       49.10       99.78     16.86 o
 -21   1   8       59.54       80.11     14.05 o
 -19   1   8      223.86      247.35     22.49 o
 -17   1   8     1282.67     1422.25     49.19 o
 -15   1   8     1071.07     1179.12     42.16 o
 -13   1   8     1361.32     1260.47     33.03 o
 -11   1   8      395.30      323.71     15.46 o
  -9   1   8       54.35       -2.72      9.63 o
  -7   1   8       20.52       44.48     23.30 o
  -5   1   8     8265.16     7997.76    144.18 o
  -3   1   8      579.90      579.52     18.04 o
  -1   1   8    10848.09     9922.09    181.46 o
   1   1   8     5169.05     5105.99     94.93 o
   3   1   8      411.22      355.26     61.98 o
   5   1   8     4376.31     4453.73     88.95 o
   7   1   8      955.01      719.06     24.46 o
   9   1   8      713.47      654.28     23.37 o
  11   1   8     3214.25     3335.78     73.39 o
  13   1   8      108.30      126.07     15.77 o
  15   1   8       78.47       70.76     19.94 o
  17   1   8        6.45        2.04     13.71 o
  19   1   8       11.11        4.55     12.83 o
 -22   2   8       93.31       75.89     23.89 o
 -20   2   8      159.38      112.43     22.49 o
 -18   2   8      739.92      823.56     39.35 o
 -16   2   8       15.42        5.62     15.46 o
 -14   2   8      387.15      439.89     26.70 o
 -12   2   8     2544.89     2625.27     74.49 o
 -10   2   8     2554.02     2495.97     71.67 o
  -8   2   8    17104.01    17657.93    297.25 o
  -6   2   8     1297.84     1174.36     32.44 o
  -4   2   8     2726.12     2686.19     52.16 o
  -2   2   8        0.78       72.16     23.33 o
   0   2   8      127.51      152.88     15.34 o
   2   2   8     5827.73     5981.28    115.28 o
   4   2   8      499.36      491.96     22.07 o
   6   2   8     3739.43     3914.08     76.00 o
   8   2   8      170.26      210.32     25.82 o
  10   2   8     3910.26     4067.57     84.22 o
  12   2   8     1074.16     1196.77     37.34 o
  14   2   8      633.23      566.91     24.54 o
  16   2   8        1.31      -12.78     12.78 o
  18   2   8      315.38      263.08     23.94 o
 -21   3   8      132.18       99.78     23.89 o
 -19   3   8        0.00        8.43     19.68 o
 -17   3   8      207.53      161.62     21.08 o
 -15   3   8       26.61       19.68     19.68 o
 -13   3   8      287.16      251.56     25.30 o
 -11   3   8        6.01      -15.46     22.49 o
  -9   3   8     1575.47     1509.24     33.10 o
  -7   3   8     4432.43     4551.46    101.55 o
  -5   3   8        2.46      -11.51     13.85 o
  -3   3   8        8.64      -21.77     24.67 o
  -1   3   8     6444.93     6756.07    126.06 o
   1   3   8     4858.50     5231.55    114.98 o
   3   3   8     6322.82     6419.45    122.16 o
   5   3   8       12.76        4.84     13.06 o
   7   3   8     1127.94     1068.33     30.65 o
   9   3   8       73.62       99.80     14.93 o
  11   3   8        7.20        1.71     16.52 o
  13   3   8      826.06      901.99     31.17 o
  15   3   8       82.91       53.57     15.39 o
  17   3   8       80.46       59.44     14.32 o
  19   3   8      101.07      101.07     19.14 o
 -20   4   8      130.85       57.62     23.89 o
 -18   4   8      137.07       88.54     37.95 o
 -16   4   8      494.81      434.27     46.38 o
 -14   4   8      258.70      247.35     26.70 o
 -12   4   8        5.45       -8.43     22.49 o
 -10   4   8     1132.07     1265.44     90.65 o
  -8   4   8     1278.54     1431.13     52.77 o
  -6   4   8      219.28      260.84     41.21 o
  -4   4   8      351.95      363.62     20.33 o
  -2   4   8      274.26      299.27     23.19 o
   0   4   8      694.89      844.55     32.60 o
   2   4   8        2.50       34.95     47.87 o
   4   4   8      583.81      675.00     45.03 o
   6   4   8      690.01      730.29     27.35 o
   8   4   8     1632.55     1627.10     52.54 o
  10   4   8       56.59       28.35     15.25 o
  12   4   8       96.80      108.27     20.07 o
  14   4   8      269.85      276.84     20.29 o
  16   4   8       14.05       39.29     15.82 o
  18   4   8       81.01       64.65     14.92 o
 -19   5   8        4.87       19.68     26.70 o
 -17   5   8       70.84        0.00     29.51 o
 -15   5   8        2.42       21.08     23.89 o
 -13   5   8        1.76        7.03     28.11 o
 -11   5   8       56.05       78.02     11.24 o
  -9   5   8      117.24      141.67     16.37 o
  -7   5   8      323.89      375.13     19.94 o
  -5   5   8      706.68      690.48     37.00 o
  -3   5   8      204.94      228.98     17.10 o
  -1   5   8       57.72       46.73     21.06 o
   1   5   8        0.05        1.90     17.77 o
   3   5   8      164.19      221.33     32.78 o
   5   5   8      184.16      254.53     29.56 o
   7   5   8      231.38      243.31     22.24 o
   9   5   8       10.01      -26.98     26.98 o
  11   5   8      187.63      171.44     18.34 o
  13   5   8       70.75       44.97     24.75 o
  15   5   8      116.01       94.39     18.05 o
 -18   6   8        0.01       23.89     26.70 o
 -16   6   8       35.51       46.38     28.11 o
 -14   6   8      616.84      605.72     49.19 o
 -12   6   8       82.18       67.01      8.00 o
 -10   6   8      508.79      441.87     27.31 o
  -8   6   8       80.28       64.45     20.80 o
  -6   6   8        7.27       55.42     14.06 o
  -4   6   8       26.19       17.66     17.78 o
  -2   6   8     1238.25     1336.14     40.51 o
   0   6   8       60.98       68.36     19.41 o
   2   6   8      152.35      170.49     25.28 o
   4   6   8      525.30      499.30     32.88 o
   6   6   8      435.56      405.66     29.97 o
   8   6   8        7.46      -13.66     25.56 o
  10   6   8      319.50      269.96     25.27 o
  12   6   8        6.72       38.57     39.57 o
  14   6   8       72.55      128.04     20.83 o
 -15   7   8       73.17      134.92     37.95 o
 -13   7   8        2.68       -0.24     18.27 o
 -11   7   8        9.35      -14.05     14.05 o
  -9   7   8       84.62       69.86     25.33 o
  -7   7   8        1.04       38.39     23.89 o
  -5   7   8        2.46       36.96     17.07 o
  -3   7   8        1.44        4.74     22.98 o
  -1   7   8       30.75       51.13     18.76 o
   1   7   8      429.57      446.49     42.30 o
   3   7   8      436.50      363.27     25.71 o
   5   7   8       81.00       37.02     21.50 o
   7   7   8        0.15       -1.29     24.21 o
   9   7   8        2.73      -14.42     16.02 o
  11   7   8       18.23       33.21     25.05 o
 -12   8   8       16.69       -0.76     15.41 o
 -10   8   8      108.42      123.62     18.97 o
  -8   8   8      324.88      362.99     46.38 o
  -6   8   8      104.84      107.30     45.68 o
  -4   8   8       11.11       19.03     17.81 o
  -2   8   8       95.75      105.02     19.39 o
   0   8   8       22.38       18.63     22.77 o
   2   8   8        0.77       33.14     37.62 o
   4   8   8      577.36      424.72     42.14 o
   6   8   8      230.43      165.17     26.99 o
   8   8   8       95.32       89.00     19.55 o
  -5   9   8      128.70      123.22     24.33 o
  -3   9   8       31.86       63.78     29.51 o
  -1   9   8       59.28       49.13     21.09 o
   1   9   8        2.68      -16.06     39.89 o
 -22   1   9       36.38       23.89     15.46 o
 -20   1   9       94.95       42.16     15.46 o
 -18   1   9      360.50      393.51     23.89 o
 -16   1   9      242.94      240.32     19.68 o
 -14   1   9      278.70      301.50     11.14 o
 -12   1   9        6.05        3.75      5.03 o
 -10   1   9        2.28       -1.98     11.24 o
  -8   1   9     2153.87     2514.74     58.05 o
  -6   1   9     7350.56     7667.37    134.92 o
  -4   1   9     4661.07     4711.56     89.02 o
  -2   1   9      713.00      653.99     19.15 o
   0   1   9      382.95      433.59     18.87 o
   2   1   9    15675.84    16087.32    287.69 o
   4   1   9      433.62      557.48     68.56 o
   6   1   9     3836.22     4291.37     87.53 o
   8   1   9      140.74      151.12     15.21 o
  10   1   9      595.87      620.64     22.89 o
  12   1   9      110.80       77.46     15.00 o
  14   1   9       30.87       46.06     16.73 o
  16   1   9        6.36       -6.11     19.54 o
  18   1   9      239.22      276.87     20.86 o
 -23   2   9       67.83       40.76     15.46 o
 -21   2   9      129.58       66.05     18.27 o
 -19   2   9       17.14       18.27     16.86 o
 -17   2   9       52.60       30.92     18.27 o
 -15   2   9      826.91      855.88     42.16 o
 -13   2   9     1034.38      959.88     36.54 o
 -11   2   9      920.80     1049.83     37.95 o
  -9   2   9        0.25       39.76     70.46 o
  -7   2   9     3994.07     3981.50     86.52 o
  -5   2   9      182.47      158.91     13.42 o
  -3   2   9      176.29      249.68     16.33 o
  -1   2   9      170.37      207.97     15.06 o
   1   2   9      149.92       98.67     20.49 o
   3   2   9       11.43       17.18     14.22 o
   5   2   9        5.42       40.79     35.10 o
   7   2   9     1492.99     1496.03     38.28 o
   9   2   9      145.59      179.63     30.02 o
  11   2   9       91.08       74.95     14.78 o
  13   2   9      104.67       82.16     14.01 o
  15   2   9      192.29      189.00     37.53 o
  17   2   9       31.70       10.76     15.93 o
  19   2   9        3.64       -4.52     15.26 o
 -22   3   9       61.30       46.38     21.08 o
 -20   3   9       22.54       18.27     19.68 o
 -18   3   9      792.91      899.45     47.78 o
 -16   3   9      158.12      116.65     21.08 o
 -14   3   9     2772.82     2744.73     89.94 o
 -12   3   9      110.40       89.94     23.89 o
 -10   3   9      221.14      242.69     15.47 o
  -8   3   9      570.16      578.42     25.32 o
  -6   3   9     2203.27     2271.36     57.18 o
  -4   3   9     4867.88     4792.44    101.89 o
  -2   3   9    10387.28    10082.81    182.22 o
   0   3   9     2774.15     2831.94     60.07 o
   2   3   9     1489.16     1180.41     36.18 o
   4   3   9      893.89      881.97     27.72 o
   6   3   9      886.67      934.54     31.44 o
   8   3   9      450.13      524.10     27.99 o
  10   3   9     5100.16     5241.37    112.89 o
  12   3   9     1215.57     1329.87     71.20 o
  14   3   9      258.71      204.91     17.70 o
  16   3   9       61.17       47.72     15.46 o
  18   3   9       38.13       47.91     17.43 o
 -21   4   9       31.99       33.73     28.11 o
 -19   4   9        1.58       23.89     26.70 o
 -17   4   9      184.73      170.05     23.89 o
 -15   4   9       50.38       44.97     22.49 o
 -13   4   9        0.33       16.86     22.49 o
 -11   4   9       33.09       28.90      8.04 o
  -9   4   9      123.49       81.18      8.99 o
  -7   4   9      143.79      174.98     39.25 o
  -5   4   9     3507.21     3470.64     83.30 o
  -3   4   9      353.81      339.91     22.24 o
  -1   4   9     4355.65     4413.86    114.39 o
   1   4   9      207.15      181.63     33.47 o
   3   4   9        2.08       22.65     30.43 o
   5   4   9       11.45       15.97     29.21 o
   7   4   9      958.14      934.50     36.11 o
   9   4   9      125.05      110.23     19.68 o
  11   4   9      395.58      433.28     41.99 o
  13   4   9        0.64       28.37     20.62 o
  15   4   9      327.78      379.88     26.31 o
  17   4   9       18.85        1.64     19.40 o
 -20   5   9        1.16       25.30     35.13 o
 -18   5   9      117.31      130.70     29.51 o
 -16   5   9      358.66      414.59     36.54 o
 -14   5   9      384.71      369.62     42.16 o
 -12   5   9      201.51      191.96     10.36 o
 -10   5   9      148.30      159.73     17.56 o
  -8   5   9       10.39       29.45     16.58 o
  -6   5   9       39.80       37.73     13.96 o
  -4   5   9        5.34      -11.46     14.09 o
  -2   5   9     1892.79     1979.28     56.53 o
   0   5   9       45.76       18.47     21.90 o
   2   5   9     4626.13     4862.20    119.49 o
   4   5   9     1631.16     1687.89     45.69 o
   6   5   9        4.21       26.76     39.98 o
   8   5   9      277.07      281.55     22.25 o
  10   5   9       15.41        6.89     16.84 o
  12   5   9      262.00      229.09     20.92 o
  14   5   9      489.63      465.48     28.74 o
  16   5   9        0.21      -11.00     17.65 o
 -17   6   9       21.52       11.24     26.70 o
 -15   6   9       32.57        1.41     37.95 o
 -13   6   9       39.73       38.22      8.04 o
 -11   6   9       62.80       66.96     11.71 o
  -9   6   9      823.60      835.56     35.02 o
  -7   6   9      233.87      272.39     19.76 o
  -5   6   9      167.92      144.07     18.91 o
  -3   6   9        1.13       24.58     16.62 o
  -1   6   9        2.71        6.11     20.42 o
   1   6   9      126.76      162.66     25.02 o
   3   6   9     2854.80     3150.45     95.64 o
   5   6   9     1227.72     1312.18     50.79 o
   7   6   9      536.33      555.38     45.11 o
   9   6   9       75.20       50.23     20.70 o
  11   6   9      105.53      122.44     35.15 o
  13   6   9        5.54      -21.03     28.83 o
 -16   7   9        1.75      -37.95     37.95 o
 -14   7   9      224.24      193.92     35.13 o
 -12   7   9      162.81      129.00     35.84 o
 -10   7   9     1010.54     1212.58    108.21 o
  -8   7   9       71.87       79.22     24.59 o
  -6   7   9      584.24      578.56     29.72 o
  -4   7   9     1304.22     1384.12     48.09 o
  -2   7   9      121.63      136.67     21.59 o
   0   7   9      469.74      448.59     27.06 o
   2   7   9        7.92        0.10     27.80 o
   4   7   9       49.21        0.74     24.03 o
   6   7   9      569.22      546.81     31.42 o
   8   7   9      336.64      370.38     31.85 o
  10   7   9      294.01      319.87     33.53 o
  12   7   9      305.38      257.20     30.39 o
 -11   8   9      200.58      204.94     78.00 o
  -9   8   9       42.64       38.08     19.50 o
  -7   8   9       70.84       11.87     25.96 o
  -5   8   9      172.36      140.89     21.30 o
  -3   8   9      145.22      132.03     26.85 o
  -1   8   9       56.72       78.33     21.95 o
   1   8   9        6.78        4.42     18.72 o
   3   8   9        6.85       22.42     19.89 o
   5   8   9       59.08       68.82     19.75 o
   7   8   9       11.20      -10.60     18.20 o
  -4   9   9      255.52      211.04     29.76 o
  -2   9   9       89.48      106.45     25.77 o
   0   9   9        4.89       -0.90     21.25 o
 -22   0  10       26.41       14.05      7.03 o
 -20   0  10      388.56      460.97     21.08 o
 -18   0  10     1824.58     1915.55     61.84 o
 -16   0  10     6115.97     7146.41    193.94 o
 -14   0  10      307.74      349.94     18.27 o
 -12   0  10     2004.05     1933.82     61.84 o
 -10   0  10     4984.64     5392.48    189.73 o
  -8   0  10       10.06       38.68     12.39 o
  -6   0  10    21792.89    22061.87    526.14 o
  -4   0  10      571.76      655.86     61.84 o
  -2   0  10      671.70      645.34     26.61 o
   0   0  10        9.74       32.32     18.27 o
   2   0  10     1072.11      969.86     42.88 o
   4   0  10     4251.89     3995.04    111.25 o
   6   0  10      656.60      798.09    277.56 o
   8   0  10     4522.92     4569.44    143.84 o
  10   0  10      336.55      260.93     23.85 o
  12   0  10     6477.38     7451.65    220.32 o
  14   0  10      243.95      214.49     23.34 o
  16   0  10      897.37      971.95     53.10 o
  18   0  10       96.88       54.03     21.35 o
 -23   1  10       10.28        0.00     14.05 o
 -21   1  10       11.50       23.89     14.05 o
 -19   1  10      566.23      511.56     26.70 o
 -17   1  10        7.87       56.22     21.08 o
 -15   1  10      502.98      458.87     25.30 o
 -13   1  10      333.96      282.03     10.40 o
 -11   1  10      253.38      137.29     11.95 o
  -9   1  10      130.40      141.72     17.61 o
  -7   1  10       41.97        8.23     14.75 o
  -5   1  10     8922.82     8791.29    154.59 o
  -3   1  10       17.13       71.34     27.49 o
  -1   1  10       81.33       85.41     14.02 o
   1   1  10    12460.05    12004.95    217.12 o
   3   1  10      430.70      349.92     19.61 o
   5   1  10       70.08       25.63     12.69 o
   7   1  10      373.66      343.64     18.17 o
   9   1  10      831.87      845.31     27.05 o
  11   1  10       46.66       44.02     14.10 o
  13   1  10      250.92      244.48     18.99 o
  15   1  10      197.35      202.52     23.57 o
  17   1  10       74.74       77.86     16.74 o
  19   1  10        6.80       10.14     20.40 o
 -22   2  10       95.44      118.05     22.49 o
 -20   2  10      308.19      379.46     30.92 o
 -18   2  10      714.98      678.80     35.13 o
 -16   2  10      216.96      198.16     28.11 o
 -14   2  10     2448.81     2522.67     80.11 o
 -12   2  10     1197.13     1458.79     49.19 o
 -10   2  10      691.92      746.12     19.44 o
  -8   2  10    14811.07    15057.66    308.29 o
  -6   2  10      129.31       91.07     10.36 o
  -4   2  10     6844.22     6287.36    115.31 o
  -2   2  10       44.79       38.18     11.79 o
   0   2  10     4661.01     4382.00     90.01 o
   2   2  10     1359.09     1463.28     38.10 o
   4   2  10     4763.95     4735.59     95.19 o
   6   2  10       32.57       -0.25     12.83 o
   8   2  10      718.43      728.62     33.31 o
  10   2  10        1.29       22.41     13.87 o
  12   2  10        2.05      -13.20     13.20 o
  14   2  10        1.37        2.48     16.84 o
  16   2  10      163.27      197.18     20.68 o
  18   2  10        8.04      -12.69     16.43 o
 -21   3  10        9.74       30.92     22.49 o
 -19   3  10      706.78      607.13     42.16 o
 -17   3  10      260.43      261.40     28.11 o
 -15   3  10       78.06        9.84     22.49 o
 -13   3  10        4.27       11.24     28.11 o
 -11   3  10      169.45      147.93      7.93 o
  -9   3  10        0.02       -3.45      7.47 o
  -7   3  10      199.76      244.33     15.94 o
  -5   3  10       88.21       95.09     16.02 o
  -3   3  10     5882.92     6373.88    116.92 o
  -1   3  10      377.28      420.82     29.62 o
   1   3  10      846.24      843.16     26.13 o
   3   3  10      210.89      220.19     18.66 o
   5   3  10     1478.56     1454.68     38.32 o
   7   3  10       75.88       68.17     14.61 o
   9   3  10     1900.30     1881.39     48.11 o
  11   3  10       14.12      -16.34     16.34 o
  13   3  10     1461.73     1599.51     53.35 o
  15   3  10       58.18       49.97     25.36 o
  17   3  10      176.41      164.04     19.46 o
 -20   4  10       27.65       26.70     23.89 o
 -18   4  10       29.98       23.89     22.49 o
 -16   4  10      246.92      154.59     26.70 o
 -14   4  10       35.05       74.49     22.49 o
 -12   4  10        0.61        0.70     10.54 o
 -10   4  10      185.64      205.70     11.30 o
  -8   4  10      134.02      134.27     15.08 o
  -6   4  10     1738.75     1907.06     50.35 o
  -4   4  10      579.73      487.90     23.08 o
  -2   4  10      277.26      295.68     38.89 o
   0   4  10      410.23      372.37     32.46 o
   2   4  10       67.63       88.10     17.30 o
   4   4  10     1275.30     1409.31     41.84 o
   6   4  10        0.82       63.81     17.51 o
   8   4  10      137.58      121.42     24.34 o
  10   4  10       13.99       17.09     15.78 o
  12   4  10      116.99      101.36     16.58 o
  14   4  10        9.87        2.64     15.81 o
  16   4  10      165.62      216.86     23.99 o
 -19   5  10        1.06       18.27     28.11 o
 -17   5  10      125.14      120.86     32.32 o
 -15   5  10      143.06      193.94     32.32 o
 -13   5  10       68.54       61.04      5.47 o
 -11   5  10       36.58       23.03     11.92 o
  -9   5  10      154.74      183.23     15.41 o
  -7   5  10      225.68      253.94     21.63 o
  -5   5  10       61.84       76.14     15.57 o
  -3   5  10       22.93       15.40     16.41 o
  -1   5  10       98.38       74.70     35.50 o
   1   5  10       25.27       25.69     26.59 o
   3   5  10      151.59      135.52     20.31 o
   5   5  10      507.71      516.87     28.20 o
   7   5  10      264.30      268.57     22.33 o
   9   5  10        2.51       18.71     15.33 o
  11   5  10       55.75       46.97     22.52 o
  13   5  10        8.63       20.82     19.27 o
  15   5  10        1.70       -1.72     16.01 o
 -18   6  10       36.46       49.19     28.11 o
 -16   6  10       10.98        8.43     28.11 o
 -14   6  10      174.21      142.21      9.29 o
 -12   6  10       86.78       89.30     11.63 o
 -10   6  10       89.31       62.92     34.43 o
  -8   6  10      247.04      257.07     18.91 o
  -6   6  10      216.22      190.23     31.59 o
  -4   6  10       10.01       31.82     19.00 o
  -2   6  10      415.75      383.16     21.89 o
   0   6  10       29.32       36.17     25.42 o
   2   6  10      236.11      240.34     25.89 o
   4   6  10       17.81       26.90     21.04 o
   6   6  10      345.56      292.79     25.33 o
   8   6  10       29.56       46.78     23.61 o
  10   6  10      433.93      449.13     33.53 o
  12   6  10       14.88       10.56     19.95 o
 -15   7  10       27.04      115.24     36.54 o
 -13   7  10        0.06       -3.54     14.05 o
 -11   7  10       34.85        6.69     14.76 o
  -9   7  10      471.17      441.55     31.29 o
  -7   7  10      301.32      270.54     26.00 o
  -5   7  10       40.70       50.52     18.21 o
  -3   7  10        2.66       10.97     18.13 o
  -1   7  10        3.46        6.55     16.51 o
   1   7  10        1.04       -2.02     16.61 o
   3   7  10        0.06       23.52     18.40 o
   5   7  10       30.91       39.65     41.48 o
   7   7  10       17.77        2.66     22.92 o
   9   7  10       22.78       -8.53     19.71 o
  11   7  10        1.76       25.30     22.19 o
 -12   8  10        7.72       -3.67     13.12 o
 -10   8  10      209.82      167.87     17.88 o
  -8   8  10      607.62      647.49     41.16 o
  -6   8  10        2.91       14.18     16.88 o
  -4   8  10        4.41        3.88     19.00 o
  -2   8  10       65.23       86.94     19.00 o
   0   8  10      274.09      245.45     31.25 o
   2   8  10       11.05       12.36     18.79 o
   4   8  10      106.64      117.25     21.53 o
   6   8  10      131.08      138.73     27.73 o
 -22   1  11       60.06       88.54     14.05 o
 -20   1  11      237.63      243.13     21.08 o
 -18   1  11      738.78      645.07     32.32 o
 -16   1  11     3716.74     3839.20    217.13 o
 -14   1  11        9.54       15.93     11.24 o
 -12   1  11     1158.58     1100.61     31.06 o
 -10   1  11       59.11       50.21     12.68 o
  -8   1  11      902.73      931.39     25.16 o
  -6   1  11      522.16      552.92     18.68 o
  -4   1  11     1089.56     1300.51     31.36 o
  -2   1  11      712.20      750.25     23.69 o
   0   1  11     6418.82     6629.09    122.40 o
   2   1  11     6693.22     7239.38    133.12 o
   4   1  11      666.29      827.09     31.15 o
   6   1  11      140.92      120.70     15.01 o
   8   1  11       12.41       19.96     17.24 o
  10   1  11      120.62       75.70     15.03 o
  12   1  11     1297.00     1236.23     40.75 o
  14   1  11      104.21       92.36     15.98 o
  16   1  11       81.92       73.80     16.79 o
  18   1  11       33.88       24.99     20.69 o
 -23   2  11        3.84        8.43     18.27 o
 -21   2  11       14.15       -7.03     14.05 o
 -19   2  11       70.99       35.13     22.49 o
 -17   2  11      619.85      701.29     42.16 o
 -15   2  11        0.15       35.13     19.68 o
 -13   2  11      516.10      469.40     29.51 o
 -11   2  11      856.92      842.42     21.79 o
  -9   2  11      221.67      266.83     15.52 o
  -7   2  11     1268.17     1239.53     28.81 o
  -5   2  11       29.10       60.68     14.00 o
  -3   2  11     3111.87     3164.04     65.22 o
  -1   2  11     1895.64     2287.30     51.67 o
   1   2  11     1742.80     1697.22     42.47 o
   3   2  11      430.55      300.04     24.34 o
   5   2  11      282.24      337.41     28.84 o
   7   2  11       35.56       55.44     15.48 o
   9   2  11     2030.00     2050.50     50.84 o
  11   2  11       58.93       62.48     15.36 o
  13   2  11       22.57        4.86     13.60 o
  15   2  11      251.68      245.13     22.95 o
  17   2  11      114.56       81.67     19.00 o
 -22   3  11       39.84       29.51     19.68 o
 -20   3  11       11.29       53.40     23.89 o
 -18   3  11      351.76      386.48     33.73 o
 -16   3  11      813.10      847.45     44.97 o
 -14   3  11     3367.33     3666.66    113.84 o
 -12   3  11     2389.22     2417.32     73.22 o
 -10   3  11      636.42      715.50     21.63 o
  -8   3  11     1731.15     1801.29     45.38 o
  -6   3  11       11.36       -1.28     11.88 o
  -4   3  11      824.88      802.99     24.03 o
  -2   3  11      531.77      513.74     20.27 o
   0   3  11     4580.06     4428.49     87.48 o
   2   3  11       38.70       16.97     24.51 o
   4   3  11     3368.97     3434.55     73.83 o
   6   3  11      223.59      264.41     20.08 o
   8   3  11      828.90      851.72     37.54 o
  10   3  11     1076.36     1037.71     35.24 o
  12   3  11       37.05       46.29     17.88 o
  14   3  11       49.56       30.06     22.88 o
  16   3  11      104.93      141.59     17.62 o
 -21   4  11      114.74      109.62     26.70 o
 -19   4  11        6.64      -11.24     26.70 o
 -17   4  11      472.68      494.70     42.16 o
 -15   4  11       38.22       29.51     32.32 o
 -13   4  11     1278.27     1367.44     60.43 o
 -11   4  11        0.09       -7.57     15.37 o
  -9   4  11      482.09      459.42     17.79 o
  -7   4  11      772.28      801.70     28.41 o
  -5   4  11      146.33      123.96     36.84 o
  -3   4  11      164.65      198.76     16.96 o
  -1   4  11       25.07        8.97     18.67 o
   1   4  11        0.66       -3.92     15.89 o
   3   4  11       89.73       91.42     24.77 o
   5   4  11      588.91      574.31     25.96 o
   7   4  11      289.31      328.11     20.65 o
   9   4  11      272.61      266.52     21.09 o
  11   4  11       49.10       34.70     17.79 o
  13   4  11       17.03       41.68     24.75 o
  15   4  11       52.31       57.16     16.34 o
 -20   5  11       35.48       33.73     25.30 o
 -18   5  11       52.90       23.89     25.30 o
 -16   5  11      161.08      136.32     29.51 o
 -14   5  11        4.79       50.59     29.51 o
 -12   5  11      688.24      747.17     26.98 o
 -10   5  11      191.03      193.95     24.85 o
  -8   5  11     2048.08     2256.35     55.50 o
  -6   5  11     1371.84     1437.35     38.26 o
  -4   5  11     1914.03     2023.75     58.77 o
  -2   5  11     1593.44     1758.89     52.44 o
   0   5  11     2876.78     3072.24     81.45 o
   2   5  11      145.82      177.20     19.05 o
   4   5  11      496.27      482.95     28.55 o
   6   5  11       40.88       73.50     17.72 o
   8   5  11      293.08      295.50     22.84 o
  10   5  11      130.08      130.07     27.18 o
  12   5  11      777.97      749.39     38.85 o
  14   5  11      184.76      179.39     23.04 o
 -17   6  11       20.92       85.73     29.51 o
 -15   6  11       57.84       68.86     28.11 o
 -13   6  11      118.09       90.44     19.68 o
 -11   6  11        8.65        2.26     28.81 o
  -9   6  11      537.26      528.46     23.76 o
  -7   6  11       96.13      125.83     18.73 o
  -5   6  11      392.80      433.18     26.06 o
  -3   6  11      275.69      274.47     21.07 o
  -1   6  11       31.65       44.94     22.94 o
   1   6  11      411.74      261.65     32.52 o
   3   6  11      408.32      369.23     26.50 o
   5   6  11       94.74      124.22     38.89 o
   7   6  11      174.77      194.24     24.64 o
   9   6  11      108.58      105.23     21.96 o
  11   6  11       58.03       18.04     21.64 o
  13   6  11      149.47      138.05     21.42 o
 -14   7  11        0.05       -8.09     26.70 o
 -12   7  11      244.30      269.09     37.24 o
 -10   7  11       18.27       16.83     19.92 o
  -8   7  11       13.05       21.78     18.55 o
  -6   7  11        6.71       -1.91     23.64 o
  -4   7  11        2.12        7.44     29.71 o
  -2   7  11       62.53       36.40     35.74 o
   0   7  11      115.71       88.01     30.93 o
   2   7  11       55.56       51.53     19.62 o
   4   7  11      418.65      420.72     31.24 o
   6   7  11      512.13      512.17     39.45 o
   8   7  11        0.12      -14.07     22.86 o
  10   7  11      103.62      162.48     27.57 o
 -11   8  11        8.86       55.65     31.62 o
  -9   8  11       12.38        9.71     25.30 o
  -7   8  11       30.10       32.32     17.04 o
  -5   8  11        1.24      -18.11     18.11 o
  -3   8  11       25.72       26.96     34.18 o
  -1   8  11       59.74       36.63     20.18 o
   1   8  11       57.30       57.74     22.13 o
   3   8  11        1.21       -3.72     21.32 o
   5   8  11      396.64      353.63     29.03 o
 -22   0  12      704.05      742.05     32.32 o
 -20   0  12       38.29       33.73      8.43 o
 -18   0  12      845.26      834.80     32.32 o
 -16   0  12     1008.82     1058.26     37.95 o
 -14   0  12      732.71      810.91     30.92 o
 -12   0  12       46.72       92.76     15.46 o
 -10   0  12     6438.40     6986.52    179.66 o
  -8   0  12     3440.92     4357.10    117.73 o
  -6   0  12    65774.11    65984.45   1522.38 o
  -4   0  12     2725.73     2796.14     80.95 o
  -2   0  12    18325.35    18867.12    455.62 o
   0   0  12     1000.12      975.02     42.02 o
   2   0  12    13015.71    13499.62    320.98 o
   4   0  12     3512.94     3694.48    106.96 o
   6   0  12     1781.09     1845.57     73.61 o
   8   0  12       65.69       55.97     21.84 o
  10   0  12      858.38      766.58     91.35 o
  12   0  12      729.53      817.11     42.70 o
  14   0  12        0.92       -9.05     20.21 o
  16   0  12      102.48       87.95     27.28 o
  18   0  12      221.95      185.93     41.46 o
 -23   1  12        1.54       -2.81      9.84 o
 -21   1  12        1.05        9.84     12.65 o
 -19   1  12       26.47       33.73     16.86 o
 -17   1  12       23.54       11.85      6.32 o
 -15   1  12      608.14      661.55     18.91 o
 -13   1  12       73.54       85.03     11.93 o
 -11   1  12       25.02       23.19      8.83 o
  -9   1  12      169.47      259.13     15.40 o
  -7   1  12       91.02      167.97     12.24 o
  -5   1  12      641.58      723.44     22.21 o
  -3   1  12     2861.29     2461.58     53.99 o
  -1   1  12     5792.22     5665.72    105.30 o
   1   1  12     2356.02     2289.45     51.30 o
   3   1  12     3983.12     3764.62     79.26 o
   5   1  12       36.63       44.72     14.89 o
   7   1  12     2242.20     2560.19     60.80 o
   9   1  12       17.74      -13.36     13.92 o
  11   1  12     2286.89     2581.03     67.83 o
  13   1  12       65.50       68.80     18.07 o
  15   1  12      434.29      350.95     22.54 o
  17   1  12       43.81       22.79     20.49 o
 -22   2  12       94.15       89.94     19.68 o
 -20   2  12        2.32      -14.05     18.27 o
 -18   2  12      449.11      534.05     32.32 o
 -16   2  12      902.00      986.58     42.16 o
 -14   2  12     2220.51     2394.78     81.51 o
 -12   2  12        1.28        1.72     12.18 o
 -10   2  12      795.37      748.08     33.89 o
  -8   2  12      105.56       96.23     12.66 o
  -6   2  12       39.94       -5.59     10.95 o
  -4   2  12     3234.41     3242.29     89.46 o
  -2   2  12       19.93      -11.14     11.14 o
   0   2  12       25.19      -12.62     12.62 o
   2   2  12      179.06      128.92     13.51 o
   4   2  12      280.90      287.65     18.73 o
   6   2  12     2329.25     2242.13     53.09 o
   8   2  12        1.62      -11.85     16.52 o
  10   2  12     1095.68     1186.67     37.81 o
  12   2  12       44.26       15.32     17.65 o
  14   2  12      398.33      374.42     27.18 o
  16   2  12        1.74       15.76     13.83 o
 -21   3  12        2.90       35.13     25.30 o
 -19   3  12      133.69      184.11     25.30 o
 -17   3  12      170.45      199.57     23.89 o
 -15   3  12      139.41      157.40     25.30 o
 -13   3  12      363.61      352.75     29.51 o
 -11   3  12      419.45      427.56     15.86 o
  -9   3  12      608.32      603.19     21.07 o
  -7   3  12      715.61      794.22     47.41 o
  -5   3  12      113.14      119.83     18.05 o
  -3   3  12     1839.21     1712.59     41.10 o
  -1   3  12      175.23      204.53     18.87 o
   1   3  12       59.49       17.49     13.63 o
   3   3  12     2191.88     2122.66     51.48 o
   5   3  12      234.97      284.32     20.91 o
   7   3  12      144.10      213.39     35.09 o
   9   3  12      508.03      491.74     23.68 o
  11   3  12       12.42       -2.86     14.95 o
  13   3  12        8.48       30.96     23.74 o
  15   3  12       45.58       53.21     19.47 o
  17   3  12        4.61       11.51     21.02 o
 -20   4  12      208.67      199.57     30.92 o
 -18   4  12      403.67      418.81     35.13 o
 -16   4  12      120.21       98.38     23.89 o
 -14   4  12      125.38      123.67     32.32 o
 -12   4  12      712.73      770.26     34.48 o
 -10   4  12      245.19      211.80     12.92 o
  -8   4  12      687.40      672.23     27.18 o
  -6   4  12      748.05      664.02     28.28 o
  -4   4  12       26.18       12.63     17.00 o
  -2   4  12      207.37      220.24     24.34 o
   0   4  12      234.66      197.87     20.49 o
   2   4  12      503.15      494.83     25.36 o
   4   4  12        4.95      -11.70     15.44 o
   6   4  12      408.23      425.83     29.82 o
   8   4  12      127.70       98.31     17.94 o
  10   4  12       11.87      -19.07     19.07 o
  12   4  12       54.82       59.63     17.08 o
  14   4  12       22.73       32.43     17.45 o
  16   4  12       32.14       34.57     21.00 o
 -19   5  12        6.91       40.76     28.11 o
 -17   5  12        7.71        9.84     26.70 o
 -15   5  12        5.88        0.00     26.70 o
 -13   5  12       22.42       31.16      9.37 o
 -11   5  12        9.79       -4.93      9.04 o
  -9   5  12      443.03      392.39     19.67 o
  -7   5  12      288.21      306.39     28.49 o
  -5   5  12       13.69        8.41     19.01 o
  -3   5  12       19.56       29.85     16.82 o
  -1   5  12      426.51      487.34     27.01 o
   1   5  12       15.23       29.52     17.58 o
   3   5  12      320.88      368.53     25.42 o
   5   5  12        4.85       -4.45     16.61 o
   7   5  12        1.86        4.47     16.40 o
   9   5  12        1.60       13.77     17.60 o
  11   5  12       33.15       21.98     17.71 o
  13   5  12       20.63      -13.21     19.07 o
 -16   6  12      122.40       37.95     30.92 o
 -14   6  12      223.48      216.54     31.62 o
 -12   6  12       59.54       57.94     15.46 o
 -10   6  12      364.51      439.23     25.35 o
  -8   6  12      538.35      499.94     25.13 o
  -6   6  12      243.95      213.82     19.08 o
  -4   6  12       55.94       59.26     17.94 o
  -2   6  12        2.50       -3.21     17.52 o
   0   6  12      156.81      194.87     22.72 o
   2   6  12        0.13        1.75     25.42 o
   4   6  12      113.59      127.35     23.01 o
   6   6  12        2.47       22.60     19.80 o
   8   6  12       64.17       98.60     22.50 o
  10   6  12       23.72        9.92     18.05 o
  12   6  12       15.76       27.85     20.76 o
 -15   7  12      104.26      247.35     47.78 o
 -13   7  12       19.73        5.54     16.86 o
 -11   7  12        2.35       -7.99     14.95 o
  -9   7  12      673.54      740.38     35.31 o
  -7   7  12      380.24      387.86     25.99 o
  -5   7  12       15.86        6.75     24.45 o
  -3   7  12       57.22       62.80     20.49 o
  -1   7  12       71.38       96.41     19.41 o
   1   7  12       16.54       21.62     17.05 o
   3   7  12      522.94      472.38     35.69 o
   5   7  12       14.93      -24.18     24.18 o
   7   7  12        0.05        0.43     23.50 o
   9   7  12       18.23       -0.84     25.27 o
 -10   8  12       45.52       11.57     17.88 o
  -8   8  12       53.85       21.88     15.63 o
  -6   8  12       35.63       19.54     19.17 o
  -4   8  12       79.67       29.60     17.30 o
  -2   8  12        7.66       44.13     21.07 o
   0   8  12      730.23      711.85     41.85 o
   2   8  12      108.47      129.46     24.22 o
   4   8  12      144.89       78.53     23.52 o
 -22   1  13       68.14       82.92     16.86 o
 -20   1  13      137.90      130.70     15.46 o
 -18   1  13       22.80       28.11     18.27 o
 -16   1  13     3605.97     3744.51     74.62 o
 -14   1  13      162.09      154.61     11.95 o
 -12   1  13     1954.84     2005.36     51.61 o
 -10   1  13      716.29      749.46     30.43 o
  -8   1  13       20.78       34.17     12.48 o
  -6   1  13      205.15      184.71     14.92 o
  -4   1  13     3558.59     4054.10     84.08 o
  -2   1  13       18.09      -19.68     19.68 o
   0   1  13     2154.29     2230.95     61.29 o
   2   1  13       19.54       -9.03     28.68 o
   4   1  13     1116.25     1175.11     33.49 o
   6   1  13       12.95       13.46     21.50 o
   8   1  13      210.28      230.73     18.23 o
  10   1  13      260.43      234.75     21.50 o
  12   1  13     1958.84     1987.42     64.91 o
  14   1  13      585.96      549.64     29.64 o
  16   1  13        7.94       -6.59     15.70 o
 -21   2  13       17.52       11.24     16.86 o
 -19   2  13        3.25       66.05     19.68 o
 -17   2  13     1556.26     1706.14     59.03 o
 -15   2  13     1628.68     1782.03     61.84 o
 -13   2  13      554.69      493.20     18.20 o
 -11   2  13       50.94       63.05      9.84 o
  -9   2  13      188.00      149.94     18.12 o
  -7   2  13      800.89      860.93     37.08 o
  -5   2  13      301.39      333.50     16.88 o
  -3   2  13      619.15      655.34     22.58 o
  -1   2  13       15.46       16.05     13.19 o
   1   2  13        7.04       -9.43     15.01 o
   3   2  13      966.98     1171.84     36.34 o
   5   2  13      209.10      170.49     17.49 o
   7   2  13      113.99      168.13     20.15 o
   9   2  13      691.93      663.03     29.37 o
  11   2  13       70.88       91.45     34.69 o
  13   2  13      257.81      267.38     29.72 o
  15   2  13       30.59       53.36     16.11 o
  17   2  13       52.24       38.11     20.44 o
 -22   3  13        0.35       22.49     22.49 o
 -20   3  13        6.29       56.22     19.68 o
 -18   3  13        8.19       21.08     22.49 o
 -16   3  13      125.72       91.35     25.30 o
 -14   3  13     1420.05     1465.82     56.22 o
 -12   3  13       73.09       45.76      8.31 o
 -10   3  13      992.77      987.20     31.88 o
  -8   3  13       17.02       21.64     32.26 o
  -6   3  13     3639.85     3691.09     78.10 o
  -4   3  13     2114.76     2276.18     54.57 o
  -2   3  13     1611.31     1827.64     45.91 o
   0   3  13      188.57      155.99     29.62 o
   2   3  13     3834.65     4392.89     93.68 o
   4   3  13      580.69      638.00     40.77 o
   6   3  13      171.31      202.77     21.36 o
   8   3  13      232.65      211.12     20.14 o
  10   3  13       26.38       35.96     15.10 o
  12   3  13       29.68       26.95     16.43 o
  14   3  13      201.02      128.17     19.57 o
  16   3  13       12.28       32.09     17.65 o
 -21   4  13        5.89      -15.46     23.89 o
 -19   4  13       29.09        2.81     29.51 o
 -17   4  13       98.00      126.49     26.70 o
 -15   4  13      717.56      639.45     40.76 o
 -13   4  13       34.83       38.89      7.16 o
 -11   4  13      436.01      396.78     17.30 o
  -9   4  13      136.79      151.91     21.17 o
  -7   4  13     1842.75     2001.81     58.24 o
  -5   4  13       15.82       14.34     12.61 o
  -3   4  13      325.18      302.55     20.86 o
  -1   4  13      212.76      189.96     20.05 o
   1   4  13      442.48      490.02     23.74 o
   3   4  13      148.49      143.06     18.34 o
   5   4  13      643.15      562.11     27.62 o
   7   4  13       26.39        7.94     15.66 o
   9   4  13      407.63      438.20     25.72 o
  11   4  13      216.24      173.65     19.70 o
  13   4  13        4.91      -14.91     14.91 o
  15   4  13       46.82       15.57     16.30 o
 -18   5  13      270.04      195.35     32.32 o
 -16   5  13      310.16      268.43     37.95 o
 -14   5  13      396.55      390.70     33.73 o
 -12   5  13      306.21      261.95     14.32 o
 -10   5  13     1729.56     1990.85     53.11 o
  -8   5  13      160.95      158.53     17.22 o
  -6   5  13      334.82      342.10     21.46 o
  -4   5  13       26.88       47.26     23.39 o
  -2   5  13       41.91       64.72     28.17 o
   0   5  13       78.85       88.36     23.94 o
   2   5  13      270.03      217.92     29.44 o
   4   5  13        2.49       16.49     15.82 o
   6   5  13      224.61      273.79     21.70 o
   8   5  13        3.33       -0.73     15.12 o
  10   5  13      194.85      227.75     33.27 o
  12   5  13      151.79      173.16     21.90 o
 -17   6  13       88.57       53.40     36.54 o
 -15   6  13       22.13       15.46     25.30 o
 -13   6  13        0.92        9.37     14.05 o
 -11   6  13       47.60       63.20     12.50 o
  -9   6  13       10.18       -1.13     12.52 o
  -7   6  13      214.91      228.31     19.94 o
  -5   6  13       60.01       77.75     16.76 o
  -3   6  13       60.71       76.75     38.63 o
  -1   6  13       87.56       86.82     28.75 o
   1   6  13      680.15      713.44     39.06 o
   3   6  13      407.63      369.00     45.24 o
   5   6  13      315.77      327.58     30.66 o
   7   6  13       27.47       34.79     18.27 o
   9   6  13      146.21      149.90     18.87 o
  11   6  13       40.12       37.71     18.62 o
 -14   7  13      102.74       71.80     11.95 o
 -12   7  13      103.70      109.67     19.19 o
 -10   7  13      927.04      907.03     40.91 o
  -8   7  13      207.16      212.92     21.44 o
  -6   7  13      446.34      440.43     25.17 o
  -4   7  13       44.36       80.16     37.11 o
  -2   7  13     1027.11     1106.57     46.25 o
   0   7  13      407.06      418.04     30.56 o
   2   7  13      593.45      560.09     39.06 o
   4   7  13      233.09      220.81     30.18 o
   6   7  13        0.23       -8.52     23.75 o
   8   7  13       33.61       20.77     31.07 o
  -9   8  13       73.91       97.22     20.94 o
  -7   8  13       42.69       28.46     17.78 o
  -5   8  13       48.91       18.01     23.91 o
  -3   8  13       52.07      113.03     29.29 o
  -1   8  13       14.95      -16.11     19.54 o
   1   8  13       75.21      110.91     23.27 o
   3   8  13       20.73       28.36     31.74 o
 -22   0  14      103.83       92.76     11.24 o
 -20   0  14      274.49      297.94     18.27 o
 -18   0  14       75.93       57.62     12.65 o
 -16   0  14     1917.98     1931.01     64.65 o
 -14   0  14     1038.90     1020.31     35.13 o
 -12   0  14     1262.97     1279.44     46.57 o
 -10   0  14     1712.24     1553.58     52.11 o
  -8   0  14     1565.95     1520.59     72.38 o
  -6   0  14      107.64      105.62     25.30 o
  -4   0  14      431.40      260.77     58.32 o
  -2   0  14      547.85      545.91     44.97 o
   0   0  14       99.21       58.75     22.21 o
   2   0  14      903.52     1069.23     40.24 o
   4   0  14       62.07      111.04     24.63 o
   6   0  14       40.57       42.86     31.62 o
   8   0  14      927.76     1016.59     50.42 o
  10   0  14      240.00      227.06     46.38 o
  12   0  14      455.14      429.95     37.61 o
  14   0  14       40.47        9.29     31.75 o
  16   0  14       17.28       13.62     22.34 o
 -23   1  14      172.02      161.62     18.27 o
 -21   1  14        2.12        1.41     16.86 o
 -19   1  14       98.22       92.76     18.27 o
 -17   1  14        2.80       -7.23      7.23 o
 -15   1  14      348.10      307.15     16.16 o
 -13   1  14     1668.41     1751.31     59.09 o
 -11   1  14      579.86      582.59     22.25 o
  -9   1  14        3.27      -11.16     11.16 o
  -7   1  14     1923.22     2029.11     46.32 o
  -5   1  14      208.21      155.26     22.52 o
  -3   1  14       24.44        4.93     13.22 o
  -1   1  14     1411.95     1182.57     32.64 o
   1   1  14     4282.88     4200.47     79.92 o
   3   1  14     1371.39     1464.29     38.21 o
   5   1  14     2498.66     2594.87     67.16 o
   7   1  14        2.47       29.97     16.81 o
   9   1  14     1164.26     1303.98     40.37 o
  11   1  14      475.76      475.17     25.49 o
  13   1  14      103.53       87.49     20.30 o
  15   1  14        2.44       15.58     17.89 o
  17   1  14      194.04      210.46     37.95 o
 -22   2  14        6.38        4.22     16.86 o
 -20   2  14      300.56      385.08     32.32 o
 -18   2  14      287.32      233.29     25.30 o
 -16   2  14     2172.87     2275.33     81.51 o
 -14   2  14      202.63      196.68     13.78 o
 -12   2  14     1717.02     1552.12     53.80 o
 -10   2  14       99.33      133.45     16.88 o
  -8   2  14     2956.84     2952.42     58.60 o
  -6   2  14     1961.53     2174.92     88.24 o
  -4   2  14    10016.25    10490.25    189.91 o
  -2   2  14     1181.89     1125.68     34.70 o
   0   2  14     2444.48     2666.67     58.57 o
   2   2  14      662.87      696.99     31.87 o
   4   2  14     2988.92     3163.91     69.84 o
   6   2  14      393.18      455.02     29.30 o
   8   2  14      474.06      480.33     24.10 o
  10   2  14      325.27      306.10     20.09 o
  12   2  14       47.92       17.95     16.54 o
  14   2  14      182.69      168.98     19.80 o
  16   2  14       85.49       81.20     19.98 o
 -21   3  14        5.23      -12.65     18.27 o
 -19   3  14       33.02       -5.62     21.08 o
 -17   3  14       50.00       39.35     19.68 o
 -15   3  14        5.74      -11.24     22.49 o
 -13   3  14      153.32      174.63     10.58 o
 -11   3  14        2.31       20.73      8.45 o
  -9   3  14      153.90      184.30     17.94 o
  -7   3  14       22.77        0.10     11.66 o
  -5   3  14      442.46      386.90     25.36 o
  -3   3  14      115.43      110.88     15.89 o
  -1   3  14      419.37      374.70     22.47 o
   1   3  14     1450.44     1510.53     41.78 o
   3   3  14        8.15        4.75     25.36 o
   5   3  14      878.01      984.82     31.79 o
   7   3  14      184.30      217.62     20.68 o
   9   3  14       33.41       28.28     23.53 o
  11   3  14       30.80       24.62     16.28 o
  13   3  14      434.72      416.37     29.72 o
  15   3  14      132.72      147.95     31.04 o
 -20   4  14      119.46      165.84     28.11 o
 -18   4  14       24.87        9.84     23.89 o
 -16   4  14        2.98      -21.08     21.08 o
 -14   4  14     1754.16     1791.02     78.00 o
 -12   4  14      419.52      446.26     17.41 o
 -10   4  14      416.57      434.41     21.17 o
  -8   4  14     2886.42     2931.49     75.06 o
  -6   4  14     1657.81     1790.17     52.11 o
  -4   4  14        0.84       22.69     21.30 o
  -2   4  14       71.53       53.92     16.11 o
   0   4  14      210.05      178.30     17.74 o
   2   4  14        0.11       10.91     19.05 o
   4   4  14        2.84        9.06     18.92 o
   6   4  14       95.25      108.64     17.73 o
   8   4  14      163.85      158.94     18.71 o
  10   4  14        0.08      -13.06     17.52 o
  12   4  14       55.87       41.75     18.89 o
  14   4  14       11.56       13.15     15.87 o
 -19   5  14       27.57       16.86     29.51 o
 -17   5  14       25.79       33.73     25.30 o
 -15   5  14      485.40      517.18     42.16 o
 -13   5  14      451.96      425.79     17.14 o
 -11   5  14        6.76      -10.68     10.68 o
  -9   5  14      308.33      316.93     23.02 o
  -7   5  14      764.41      882.66     35.40 o
  -5   5  14        1.17      -20.57     32.92 o
  -3   5  14       47.03       39.01     19.99 o
  -1   5  14      175.05      204.64     20.89 o
   1   5  14      371.86      387.25     41.38 o
   3   5  14       94.93      109.17     32.73 o
   5   5  14       98.64      101.63     20.85 o
   7   5  14      141.23      121.65     20.21 o
   9   5  14       24.60      -15.13     30.33 o
  11   5  14       41.69       74.93     25.36 o
  13   5  14        8.89       16.73     16.93 o
 -16   6  14        1.86      -29.51     29.51 o
 -14   6  14      565.84      524.97     21.37 o
 -12   6  14      102.19      100.40     13.78 o
 -10   6  14      138.61      161.57     19.53 o
  -8   6  14      256.63      263.94     19.70 o
  -6   6  14      203.03      222.94     20.63 o
  -4   6  14      126.14      153.66     21.03 o
  -2   6  14      385.88      316.86     33.97 o
   0   6  14      264.70      233.24     24.59 o
   2   6  14     1397.71     1378.50     58.43 o
   4   6  14       10.94        5.57     17.29 o
   6   6  14       45.62       27.79     18.32 o
   8   6  14        1.43      -15.32     15.32 o
  10   6  14        3.05       26.44     19.63 o
 -13   7  14       16.55        8.71     21.78 o
 -11   7  14       38.70       40.09     16.72 o
  -9   7  14       76.74       86.87     18.82 o
  -7   7  14      191.85      220.38     22.03 o
  -5   7  14        9.02        2.90     20.05 o
  -3   7  14       18.34       22.49     18.81 o
  -1   7  14       41.37       51.61     23.61 o
   1   7  14       66.88       59.10     23.94 o
   3   7  14       14.19      -10.65     21.01 o
   5   7  14        0.04        8.66     28.77 o
   7   7  14       37.56       90.49     27.01 o
  -8   8  14       41.07       20.52     20.88 o
  -6   8  14       63.66       86.51     19.25 o
  -4   8  14       81.92       67.51     21.10 o
  -2   8  14       58.39       27.26     20.53 o
   0   8  14       37.63       13.11     20.54 o
   2   8  14       64.81       82.54     22.88 o
 -22   1  15       10.57       -8.43     14.05 o
 -20   1  15        2.50       -5.62     14.05 o
 -18   1  15      182.77      156.35      9.76 o
 -16   1  15      452.24      433.50     15.19 o
 -14   1  15      824.78      826.21     28.61 o
 -12   1  15     1104.83     1218.08     36.49 o
 -10   1  15       61.70       40.77     14.20 o
  -8   1  15      204.97      167.28     13.79 o
  -6   1  15      192.87      181.70     19.19 o
  -4   1  15      326.95      361.29     18.08 o
  -2   1  15      164.52      195.46     27.82 o
   0   1  15       69.57       42.44     14.03 o
   2   1  15       12.36       14.25     14.13 o
   4   1  15      230.13      264.77     18.37 o
   6   1  15        3.56        5.78     14.55 o
   8   1  15      931.40      935.68     36.12 o
  10   1  15      200.12      220.60     21.56 o
  12   1  15       69.82       89.99     17.71 o
  14   1  15      340.38      309.37     27.14 o
  16   1  15       60.67       62.72     23.35 o
 -21   2  15      128.16      158.81     23.89 o
 -19   2  15        2.13       21.08     18.27 o
 -17   2  15        5.33        0.00     16.86 o
 -15   2  15        9.13       15.46      9.76 o
 -13   2  15     1015.48      963.22     37.56 o
 -11   2  15       20.69        4.99     20.69 o
  -9   2  15        0.09        3.54     14.61 o
  -7   2  15     1417.13     1557.46     40.71 o
  -5   2  15     8298.92     8510.24    161.45 o
  -3   2  15      284.10      302.93     20.67 o
  -1   2  15      364.64      379.39     21.03 o
   1   2  15        5.97       18.59     14.11 o
   3   2  15       76.97       92.46     20.89 o
   5   2  15       85.19       83.27     16.79 o
   7   2  15      543.45      498.47     26.59 o
   9   2  15      121.29       90.17     17.44 o
  11   2  15      663.40      640.92     30.02 o
  13   2  15       33.52       43.06     20.61 o
  15   2  15       11.31        5.20     18.87 o
 -20   3  15       14.32       39.35     28.11 o
 -18   3  15       81.31       47.78     19.68 o
 -16   3  15      611.55      564.97     39.35 o
 -14   3  15     4389.83     4313.19     89.91 o
 -12   3  15        3.24       -7.41      8.55 o
 -10   3  15     1059.23     1056.00     34.14 o
  -8   3  15     1004.60     1096.07     44.22 o
  -6   3  15      550.40      547.72     36.72 o
  -4   3  15      326.38      424.96     32.46 o
  -2   3  15     2278.39     2211.62     55.92 o
   0   3  15      155.49      165.19     18.75 o
   2   3  15     2977.52     3390.06     78.25 o
   4   3  15        0.13        1.49     16.45 o
   6   3  15        0.60      -12.58     16.51 o
   8   3  15       30.77       39.05     24.14 o
  10   3  15       70.68       38.72     18.58 o
  12   3  15      188.34      214.95     24.44 o
  14   3  15      246.61      216.07     47.26 o
 -19   4  15       20.09       -4.22     23.89 o
 -17   4  15      270.36      290.92     35.13 o
 -15   4  15      317.77      244.54     35.13 o
 -13   4  15      323.27      383.90     41.46 o
 -11   4  15        6.54        4.71      9.90 o
  -9   4  15      764.98      734.37     28.69 o
  -7   4  15      147.56      170.77     17.98 o
  -5   4  15       11.07       -1.52     14.01 o
  -3   4  15      797.81      808.80     30.42 o
  -1   4  15      530.22      549.19     26.94 o
   1   4  15      156.04      162.59     19.48 o
   3   4  15     2564.13     2837.01     77.00 o
   5   4  15     1516.16     1517.43     63.49 o
   7   4  15      217.64      182.35     31.85 o
   9   4  15        6.05       -2.45     18.45 o
  11   4  15      226.96      234.01     24.10 o
  13   4  15      151.86      136.67     44.12 o
 -18   5  15      190.31      215.02     36.54 o
 -16   5  15        0.11       11.24     28.11 o
 -14   5  15      238.31      210.83     14.95 o
 -12   5  15     1149.31     1178.64     38.40 o
 -10   5  15      322.86      308.47     21.36 o
  -8   5  15     2977.11     3101.49     88.93 o
  -6   5  15      371.16      358.52     27.84 o
  -4   5  15     1203.48     1290.66     48.17 o
  -2   5  15      225.28      192.34     26.98 o
   0   5  15     2663.66     2834.96     78.44 o
   2   5  15      277.78      272.23     22.13 o
   4   5  15     2134.83     2090.06     67.69 o
   6   5  15      251.96      266.06     21.54 o
   8   5  15       38.29       50.49     17.18 o
  10   5  15      159.91      159.97     22.08 o
  12   5  15       29.79        3.59     19.88 o
 -15   6  15        5.74       35.13     32.32 o
 -13   6  15      196.58      161.42     14.27 o
 -11   6  15       10.64       -4.99     12.75 o
  -9   6  15       63.09       83.63     14.60 o
  -7   6  15      676.95      705.67     32.20 o
  -5   6  15       24.77       43.67     19.35 o
  -3   6  15       87.87       52.34     21.58 o
  -1   6  15       41.01       88.02     23.12 o
   1   6  15      107.14      135.78     23.25 o
   3   6  15       19.95        7.24     18.20 o
   5   6  15       32.09       13.35     18.95 o
   7   6  15      414.68      456.01     31.95 o
   9   6  15        4.71       -1.65     20.13 o
 -12   7  15      104.13       68.98     17.66 o
 -10   7  15      373.07      342.81     24.10 o
  -8   7  15       10.32       23.82     15.67 o
  -6   7  15       77.97       70.74     30.37 o
  -4   7  15       56.51       86.06     18.52 o
  -2   7  15       57.17       55.10     23.71 o
   0   7  15       53.80       92.26     22.37 o
   2   7  15        1.05       -1.19     28.87 o
   4   7  15        1.58       -3.60     28.07 o
   6   7  15       24.21      -21.51     27.13 o
  -7   8  15       32.40       52.95     19.17 o
  -5   8  15      188.34      202.82     28.59 o
  -3   8  15       12.09       12.54     18.61 o
  -1   8  15       50.52       89.74     33.84 o
 -22   0  16        8.43        0.00      8.43 o
 -20   0  16        7.70       -1.41     11.24 o
 -18   0  16      113.32      143.35     16.86 o
 -16   0  16     2603.80     2834.67     91.35 o
 -14   0  16     2881.27     2675.86    129.30 o
 -12   0  16     2787.29     2808.04     90.43 o
 -10   0  16      727.59      657.79     42.16 o
  -8   0  16      166.29      136.98     19.50 o
  -6   0  16     1698.28     1677.61     62.10 o
  -4   0  16     1738.62     1729.70     58.97 o
  -2   0  16     1061.46     1129.71     44.69 o
   0   0  16      713.51      871.72     41.81 o
   2   0  16      145.81      144.76     23.85 o
   4   0  16      244.54      245.57     49.89 o
   6   0  16     1144.83     1196.63     87.13 o
   8   0  16      530.96      556.98     40.05 o
  10   0  16     1423.18     1474.76     69.93 o
  12   0  16      987.13     1049.63     66.76 o
  14   0  16        0.73       14.90     54.11 o
 -21   1  16        4.21        0.00     12.65 o
 -19   1  16       37.29       84.24     17.57 o
 -17   1  16      215.23      209.39     12.47 o
 -15   1  16      254.41      274.19     16.19 o
 -13   1  16      596.35      702.17     25.43 o
 -11   1  16      215.79      223.10     14.19 o
  -9   1  16     1711.24     1964.35     45.99 o
  -7   1  16       59.98       18.59     18.46 o
  -5   1  16     1143.88     1117.74     34.04 o
  -3   1  16      975.39      988.21     28.43 o
  -1   1  16      423.36      419.17     20.68 o
   1   1  16      465.38      482.58     37.73 o
   3   1  16     1694.01     1763.49     48.13 o
   5   1  16       82.98       53.04     15.93 o
   7   1  16     1247.02     1357.63     46.93 o
   9   1  16      514.11      570.34     32.86 o
  11   1  16      225.07      248.17     21.47 o
  13   1  16      464.51      491.83     29.62 o
  15   1  16       80.62       70.94     21.10 o
 -22   2  16       57.34       18.27     23.89 o
 -20   2  16      109.17      178.48     22.49 o
 -18   2  16      452.84      445.51     30.92 o
 -16   2  16      389.73      385.45     14.46 o
 -14   2  16      370.48      325.12     16.34 o
 -12   2  16      668.55      723.17     28.28 o
 -10   2  16      212.12      245.85     26.57 o
  -8   2  16      107.42      137.56     15.83 o
  -6   2  16     5931.12     6206.36    122.10 o
  -4   2  16     1686.35     1780.49     42.50 o
  -2   2  16      480.50      623.35     28.60 o
   0   2  16      379.04      300.60     21.05 o
   2   2  16       28.41       31.11     14.82 o
   4   2  16     1565.01     1705.43     48.39 o
   6   2  16      100.31       97.36     15.69 o
   8   2  16        0.60      -14.64     16.25 o
  10   2  16       94.27       98.08     18.96 o
  12   2  16      138.56       95.82     20.44 o
  14   2  16       76.32       22.24     19.40 o
 -21   3  16      229.54      279.67     33.73 o
 -19   3  16       83.96       96.97     25.30 o
 -17   3  16        3.56       15.46     23.89 o
 -15   3  16       54.46       36.10     10.06 o
 -13   3  16      354.92      324.29     16.67 o
 -11   3  16       16.93       28.35     10.80 o
  -9   3  16       75.93       66.90     16.00 o
  -7   3  16       38.92       20.34     15.02 o
  -5   3  16       34.48       34.08     13.79 o
  -3   3  16        1.15        2.25     14.11 o
  -1   3  16      323.98      356.47     22.87 o
   1   3  16     1244.20     1327.78     37.98 o
   3   3  16        0.06      -16.69     16.69 o
   5   3  16      954.32     1032.49     39.22 o
   7   3  16        1.02      -10.06     17.85 o
   9   3  16       12.59      -13.39     22.72 o
  11   3  16      142.72      120.36     23.53 o
  13   3  16       30.28       51.56     19.36 o
 -20   4  16        9.81       30.92     26.70 o
 -18   4  16      156.00      143.35     25.30 o
 -16   4  16      221.85      267.02     30.92 o
 -14   4  16      443.29      380.47     17.30 o
 -12   4  16      320.66      325.62     16.93 o
 -10   4  16     1072.32     1076.60     36.54 o
  -8   4  16      528.73      485.46     27.13 o
  -6   4  16        6.07       32.62     15.92 o
  -4   4  16     1246.66     1505.29     57.81 o
  -2   4  16     2279.65     2533.13     68.80 o
   0   4  16       16.29       15.69     22.72 o
   2   4  16     1959.09     1984.28     59.01 o
   4   4  16      141.41       95.31     21.45 o
   6   4  16      574.98      460.50     26.61 o
   8   4  16       52.96       43.18     16.80 o
  10   4  16        2.15       -3.03     18.13 o
  12   4  16       20.17        7.40     24.14 o
 -17   5  16       25.40       30.92     26.70 o
 -15   5  16       11.22        4.55     32.32 o
 -13   5  16      397.01      335.64     19.60 o
 -11   5  16       79.95       70.07     14.95 o
  -9   5  16       98.06       71.02     17.04 o
  -7   5  16        7.27       -4.47     24.24 o
  -5   5  16        1.03       -7.00     18.16 o
  -3   5  16        4.76       10.51     18.35 o
  -1   5  16      409.82      385.78     24.05 o
   1   5  16      330.62      334.33     23.45 o
   3   5  16       90.96       68.85     18.21 o
   5   5  16       11.02       27.08     24.54 o
   7   5  16        0.08        7.13     22.11 o
   9   5  16      137.56      193.02     25.56 o
  11   5  16       56.36       74.92     34.61 o
 -16   6  16        0.41       35.13     32.32 o
 -14   6  16      132.35      119.98     40.76 o
 -12   6  16      394.90      398.87     24.92 o
 -10   6  16       19.68       35.78     12.93 o
  -8   6  16       39.70        8.39     15.57 o
  -6   6  16        2.63        6.52     17.73 o
  -4   6  16      372.74      314.34     26.44 o
  -2   6  16       56.28       82.00     24.63 o
   0   6  16       32.90       53.29     21.72 o
   2   6  16      144.89      105.91     21.65 o
   4   6  16       52.40       38.57     20.69 o
   6   6  16        3.95      -26.57     26.57 o
   8   6  16       26.52       21.33     18.28 o
 -11   7  16        2.59       -4.05     17.12 o
  -9   7  16      190.85      186.78     21.60 o
  -7   7  16       86.29       92.44     23.01 o
  -5   7  16        3.44       25.81     15.80 o
  -3   7  16      139.94      141.28     25.51 o
  -1   7  16        2.27       37.06     28.73 o
   1   7  16       29.36       29.59     26.81 o
   3   7  16        1.14      -13.29     23.70 o
   5   7  16        9.97      -24.90     24.90 o
 -22   1  17       64.51       56.22     18.27 o
 -20   1  17       25.64       15.46      6.32 o
 -18   1  17       77.39       64.77     18.27 o
 -16   1  17       41.53       63.51     11.80 o
 -14   1  17     2023.05     2014.00     57.28 o
 -12   1  17     2107.92     2236.77     54.51 o
 -10   1  17      798.53      800.87     26.92 o
  -8   1  17      110.50      116.88     15.60 o
  -6   1  17       58.56       56.62     14.34 o
  -4   1  17       34.14        5.30     14.54 o
  -2   1  17      133.02      146.71     18.66 o
   0   1  17      864.25      841.66     29.58 o
   2   1  17      748.90      764.94     30.86 o
   4   1  17      978.50     1069.27     37.32 o
   6   1  17        7.62       29.83     22.11 o
   8   1  17      111.36      104.28     20.10 o
  10   1  17      303.36      300.18     25.03 o
  12   1  17       70.15       72.14     29.75 o
  14   1  17       19.93       23.98     16.64 o
 -21   2  17       32.60       67.46     22.49 o
 -19   2  17        0.12       -1.41     19.68 o
 -17   2  17       10.15        5.30     14.76 o
 -15   2  17     2047.18     2037.27     52.87 o
 -13   2  17      313.63      275.09     23.43 o
 -11   2  17      531.09      615.16     25.98 o
  -9   2  17      550.31      514.61     20.13 o
  -7   2  17      285.92      244.61     17.43 o
  -5   2  17      903.45      876.85     27.92 o
  -3   2  17       67.32       69.85     19.47 o
  -1   2  17       10.92        2.24     22.55 o
   1   2  17     2906.56     3092.42     76.17 o
   3   2  17        5.21       30.70     21.30 o
   5   2  17     1391.54     1453.37     48.96 o
   7   2  17      169.85      126.95     18.72 o
   9   2  17      119.75      124.50     19.06 o
  11   2  17       58.37       35.22     21.14 o
  13   2  17        0.34       14.88     18.94 o
 -20   3  17       16.41        0.00     21.08 o
 -18   3  17        6.95        5.62     26.70 o
 -16   3  17      353.75      310.18     17.00 o
 -14   3  17      282.62      263.10     14.42 o
 -12   3  17      488.42      496.90     22.15 o
 -10   3  17       50.51       22.01     13.02 o
  -8   3  17       14.15       -1.69     14.63 o
  -6   3  17     3765.47     3930.61     86.67 o
  -4   3  17      276.82      273.54     18.36 o
  -2   3  17      218.73      188.81     18.68 o
   0   3  17       22.14       13.13     18.08 o
   2   3  17     1161.50     1034.04     37.00 o
   4   3  17        6.57       12.24     18.55 o
   6   3  17      928.57      862.29     36.49 o
   8   3  17        0.36      -30.83     30.83 o
  10   3  17      278.12      229.83     25.67 o
  12   3  17      212.79      226.43     31.08 o
 -19   4  17       39.03       29.51     28.11 o
 -17   4  17       16.10       50.59     28.11 o
 -15   4  17       15.14       15.85      6.52 o
 -13   4  17        0.09       24.06     16.60 o
 -11   4  17      431.48      421.16     29.37 o
  -9   4  17      658.26      742.00     30.08 o
  -7   4  17      757.15      761.16     33.67 o
  -5   4  17       31.55       74.23     18.07 o
  -3   4  17      309.06      346.18     23.18 o
  -1   4  17      693.05      636.20     31.77 o
   1   4  17       44.41       29.32     16.07 o
   3   4  17      349.17      342.47     23.34 o
   5   4  17       62.48       43.08     19.11 o
   7   4  17       87.92      126.52     23.94 o
   9   4  17      525.38      557.20     35.64 o
  11   4  17        1.90       20.43     21.73 o
 -16   5  17      170.41      223.46     39.35 o
 -14   5  17      101.54       70.34     12.60 o
 -12   5  17     1695.17     1708.53     54.25 o
 -10   5  17       87.28       47.05     17.72 o
  -8   5  17     3600.57     4132.99    128.33 o
  -6   5  17        0.17        5.91     16.61 o
  -4   5  17      736.35      779.90     37.22 o
  -2   5  17      132.24      110.71     18.26 o
   0   5  17      462.54      423.12     27.96 o
   2   5  17      132.40       68.01     21.95 o
   4   5  17      551.16      542.31     31.04 o
   6   5  17        2.57        5.43     21.50 o
   8   5  17       11.43       16.16     18.50 o
  10   5  17        1.28       10.96     20.03 o
 -15   6  17        9.79       26.35     27.41 o
 -13   6  17      722.05      732.88     37.26 o
 -11   6  17      126.69      124.54     17.94 o
  -9   6  17        1.79       14.29     15.45 o
  -7   6  17       13.14       35.87     22.83 o
  -5   6  17        0.02       13.47     22.39 o
  -3   6  17      177.03      216.25     35.07 o
  -1   6  17       18.03        6.59     21.76 o
   1   6  17      195.53      193.14     20.96 o
   3   6  17      148.64      179.68     24.54 o
   5   6  17      307.76      359.50     28.16 o
   7   6  17      194.23      172.88     53.56 o
 -10   7  17      109.14      115.38     18.75 o
  -8   7  17      100.62      105.88     25.95 o
  -6   7  17       73.97       49.72     23.98 o
  -4   7  17       19.61       34.77     18.16 o
  -2   7  17       38.82       46.05     21.55 o
   0   7  17      211.11      203.26     30.36 o
   2   7  17        3.61       33.16     31.00 o
   4   7  17       18.61       77.31     39.17 o
 -22   0  18        5.82       25.30     14.05 o
 -20   0  18      117.87      115.24     15.46 o
 -18   0  18      126.38      184.11     18.27 o
 -16   0  18      867.84      809.50     57.62 o
 -14   0  18     3866.28     4015.56    135.62 o
 -12   0  18       34.10       47.08     15.90 o
 -10   0  18     2999.11     3219.83     99.87 o
  -8   0  18       10.40       20.61     33.73 o
  -6   0  18      356.34      417.83     31.97 o
  -4   0  18     7989.38     8894.46    246.29 o
  -2   0  18     1313.67     1186.45     48.42 o
   0   0  18     1072.09     1258.69     55.62 o
   2   0  18     3181.42     3152.59    117.26 o
   4   0  18        0.33       -1.26     29.51 o
   6   0  18     1277.13     1330.18     64.05 o
   8   0  18        4.65       21.64     25.73 o
  10   0  18        1.33       13.44     25.21 o
  12   0  18        0.11        5.02     28.11 o
  14   0  18      102.75       89.42     37.95 o
 -21   1  18       88.71      125.08     16.86 o
 -19   1  18      111.84      129.70     13.35 o
 -17   1  18       26.87       12.84     10.40 o
 -15   1  18        0.92        7.38     17.15 o
 -13   1  18      509.38      563.70     25.31 o
 -11   1  18      245.42      199.01     15.85 o
  -9   1  18      197.59      188.30     26.17 o
  -7   1  18     2557.52     2784.49     64.90 o
  -5   1  18      581.94      606.33     24.07 o
  -3   1  18      153.99      196.32     18.14 o
  -1   1  18      750.69      858.10     30.44 o
   1   1  18       26.62       23.18     15.98 o
   3   1  18     2320.78     2568.91     94.73 o
   5   1  18       99.44       81.06     16.42 o
   7   1  18      419.72      419.62     26.14 o
   9   1  18      129.55      153.01     25.56 o
  11   1  18       80.27      108.49     20.50 o
  13   1  18        8.32      -19.58     19.96 o
 -20   2  18        0.42       26.70     15.46 o
 -18   2  18       40.18       46.87      7.03 o
 -16   2  18      167.15      151.07     43.57 o
 -14   2  18       76.65       75.62     12.98 o
 -12   2  18      206.42      163.06     15.72 o
 -10   2  18       53.57       35.27     12.26 o
  -8   2  18      454.59      476.98     21.18 o
  -6   2  18     4159.15     4314.88     97.80 o
  -4   2  18      193.69      221.53     19.20 o
  -2   2  18     1035.15      933.32     71.85 o
   0   2  18     1886.02     1979.07     55.25 o
   2   2  18        6.14      -15.89     15.89 o
   4   2  18     1399.95     1406.24     51.12 o
   6   2  18       37.01       25.59     18.66 o
   8   2  18      687.95      712.13     36.37 o
  10   2  18       98.83      134.43     21.90 o
  12   2  18      435.44      402.05     30.52 o
 -19   3  18       28.29       26.70     19.68 o
 -17   3  18      274.46      289.51     33.73 o
 -15   3  18      410.16      406.73     18.72 o
 -13   3  18       19.38        9.49     25.26 o
 -11   3  18     2334.60     2423.86     71.91 o
  -9   3  18       14.95       -3.51     11.74 o
  -7   3  18      804.42      736.23     28.37 o
  -5   3  18      168.86      136.05     16.97 o
  -3   3  18      739.95      767.54     29.81 o
  -1   3  18       36.97       14.45     16.02 o
   1   3  18     2137.63     2148.59     65.06 o
   3   3  18       58.77        8.73     19.98 o
   5   3  18      335.16      334.42     24.29 o
   7   3  18       21.19       29.85     19.85 o
   9   3  18       27.77       12.72     17.66 o
  11   3  18      275.29      341.39     29.41 o
 -18   4  18      134.61      109.62     29.51 o
 -16   4  18        9.39       -4.82     18.97 o
 -14   4  18       20.15       12.47     10.79 o
 -12   4  18      179.32      228.29     18.88 o
 -10   4  18      533.12      498.38     28.17 o
  -8   4  18      105.08       99.35     15.76 o
  -6   4  18     1723.60     1740.48     53.18 o
  -4   4  18      222.65      229.30     20.06 o
  -2   4  18      737.60      680.18     30.45 o
   0   4  18       51.43       77.35     21.52 o
   2   4  18      200.74      146.78     19.39 o
   4   4  18        3.17       10.16     17.65 o
   6   4  18      347.84      347.37     29.44 o
   8   4  18        0.40       -3.97     18.31 o
  10   4  18       75.73       87.15     29.21 o
 -17   5  18        0.62       30.92     28.11 o
 -15   5  18       16.19        6.21     11.73 o
 -13   5  18       16.51       23.16     15.73 o
 -11   5  18       40.36       42.75     16.16 o
  -9   5  18      395.80      369.28     28.15 o
  -7   5  18      321.32      335.55     25.56 o
  -5   5  18       30.23       34.81     19.95 o
  -3   5  18       33.52       60.67     16.28 o
  -1   5  18       57.19       66.08     17.34 o
   1   5  18      133.69      114.28     22.85 o
   3   5  18       10.72       -0.61     18.08 o
   5   5  18        0.08      -14.49     19.15 o
   7   5  18      104.85      119.80     27.79 o
   9   5  18       73.81       88.75     24.82 o
 -14   6  18        2.36        8.24     12.00 o
 -12   6  18      168.62      153.28     17.10 o
 -10   6  18       48.34       64.21     19.19 o
  -8   6  18       26.99       29.77     23.79 o
  -6   6  18      135.63      166.23     24.59 o
  -4   6  18       41.11        9.14     23.14 o
  -2   6  18      423.87      406.87     39.07 o
   0   6  18       13.50       20.44     28.31 o
   2   6  18        1.50       47.90     23.42 o
   4   6  18       15.85       59.49     21.32 o
   6   6  18       19.46        3.14     19.99 o
  -9   7  18        4.07       18.42     18.19 o
  -7   7  18       23.80       66.43     18.93 o
  -5   7  18        8.50        8.88     37.33 o
  -3   7  18      183.36      179.98     27.02 o
  -1   7  18       12.46       34.20     28.47 o
   1   7  18       49.99        2.99     32.17 o
 -20   1  19        0.44        8.76     15.46 o
 -18   1  19       93.19      112.91     11.69 o
 -16   1  19      225.50      217.97     21.26 o
 -14   1  19      614.70      496.04     23.55 o
 -12   1  19      685.83      669.01     25.07 o
 -10   1  19        4.87       23.37     13.97 o
  -8   1  19       27.65        6.13     12.98 o
  -6   1  19      175.10      174.01     17.90 o
  -4   1  19     1109.07     1065.00     34.48 o
  -2   1  19       37.70       10.85     25.36 o
   0   1  19        1.94       38.66     21.61 o
   2   1  19      807.02      812.65     34.66 o
   4   1  19       11.55      -18.25     18.25 o
   6   1  19      206.82      189.10     20.00 o
   8   1  19      187.71      211.68     25.12 o
  10   1  19       12.97       18.92     20.41 o
  12   1  19      230.27      205.24     24.42 o
 -19   2  19        2.14       16.86     25.30 o
 -17   2  19        4.53        4.39     13.35 o
 -15   2  19      148.06      147.84     14.47 o
 -13   2  19       95.66       82.18     16.07 o
 -11   2  19      217.24      202.51     20.65 o
  -9   2  19      742.88      748.42     28.27 o
  -7   2  19      785.88      909.09     30.28 o
  -5   2  19      994.42     1054.97     35.30 o
  -3   2  19      613.05      625.76     28.44 o
  -1   2  19      345.89      307.54     35.09 o
   1   2  19       34.56       12.96     14.73 o
   3   2  19      911.82      939.97     36.71 o
   5   2  19       30.19       35.47     16.29 o
   7   2  19        5.22        8.44     19.37 o
   9   2  19       11.25       13.19     18.87 o
  11   2  19      246.63      198.34     24.03 o
 -18   3  19        8.75       -9.84     19.68 o
 -16   3  19      294.82      267.55     15.60 o
 -14   3  19       94.44       96.63     13.75 o
 -12   3  19      364.38      341.45     21.34 o
 -10   3  19      836.25      785.37     29.17 o
  -8   3  19     1445.31     1400.71     47.47 o
  -6   3  19     5193.18     5437.89    123.88 o
  -4   3  19       23.61       29.45     15.33 o
  -2   3  19      400.05      353.71     42.88 o
   0   3  19        4.33       -6.71     21.91 o
   2   3  19      207.11      189.34     19.39 o
   4   3  19      145.25      146.12     20.10 o
   6   3  19      386.02      352.23     27.68 o
   8   3  19      176.88      167.10     27.14 o
  10   3  19      197.61      261.64     27.54 o
 -17   4  19      190.31      210.81     35.13 o
 -15   4  19        3.56        8.50      9.24 o
 -13   4  19      732.40      766.79     31.35 o
 -11   4  19      323.97      336.12     22.97 o
  -9   4  19      737.48      751.33     34.76 o
  -7   4  19       26.61       44.72     16.88 o
  -5   4  19       26.66        9.46     24.95 o
  -3   4  19       52.21       25.85     16.74 o
  -1   4  19      254.23      276.39     21.91 o
   1   4  19       57.41       51.98     20.29 o
   3   4  19     1095.29     1061.23     50.47 o
   5   4  19       54.71       49.03     16.99 o
   7   4  19      217.46      199.18     24.54 o
   9   4  19       35.74       57.18     20.47 o
 -16   5  19       65.24       66.91     18.42 o
 -14   5  19      186.04      161.51     16.53 o
 -12   5  19      213.46      202.18     35.40 o
 -10   5  19      287.48      332.72     24.48 o
  -8   5  19       17.25       -0.96     25.40 o
  -6   5  19        0.29       13.58     18.26 o
  -4   5  19       11.30        0.31     22.40 o
  -2   5  19      207.56      151.80     21.05 o
   0   5  19       55.13       40.33     18.69 o
   2   5  19      859.71      861.79     44.39 o
   4   5  19       22.59      -10.25     17.16 o
   6   5  19       53.70       84.65     36.92 o
   8   5  19       18.87      -12.92     20.00 o
 -13   6  19      205.94      194.86     17.67 o
 -11   6  19       25.72       11.74     20.65 o
  -9   6  19       12.60       18.06     15.85 o
  -7   6  19       18.85       -6.49     18.82 o
  -5   6  19        6.31       12.61     19.28 o
  -3   6  19       95.12       65.94     23.13 o
  -1   6  19      266.39      289.42     33.91 o
   1   6  19        1.53       28.41     30.22 o
   3   6  19       20.56        8.00     20.19 o
   5   6  19        0.21      -20.38     20.38 o
  -8   7  19        2.42       92.76     32.32 o
  -6   7  19      256.07      290.59     34.20 o
  -4   7  19        8.55        4.28     19.59 o
  -2   7  19      135.24      164.50     29.49 o
 -20   0  20       39.41       85.73     16.86 o
 -18   0  20       75.23       70.27     14.05 o
 -16   0  20      287.47      383.67     39.35 o
 -14   0  20     1488.53     1403.91     61.23 o
 -12   0  20      325.10      276.36     30.92 o
 -10   0  20        3.65      -15.90     17.66 o
  -8   0  20      220.69      200.64     35.84 o
  -6   0  20     1724.72     2070.88     83.76 o
  -4   0  20    13058.59    14554.66    400.91 o
  -2   0  20     1393.35     1299.28     60.52 o
   0   0  20      586.75      593.24     47.08 o
   2   0  20     4300.84     4942.40    177.28 o
   4   0  20      394.37      304.21     35.12 o
   6   0  20     2018.14     2225.76    107.83 o
   8   0  20       33.96       41.87     24.33 o
  10   0  20      539.93      548.98     53.40 o
  12   0  20       31.15       75.95     34.75 o
 -19   1  20      104.27      122.36     14.05 o
 -17   1  20      262.40      237.64     19.88 o
 -15   1  20      456.67      413.49     31.07 o
 -13   1  20       85.94      103.90     11.64 o
 -11   1  20       38.43       38.33     12.71 o
  -9   1  20      706.55      691.38     28.55 o
  -7   1  20       15.75        0.61     16.00 o
  -5   1  20     1966.97     2142.97     96.96 o
  -3   1  20       13.62       12.83     21.30 o
  -1   1  20      666.70      790.06     29.99 o
   1   1  20       43.44       70.42     18.94 o
   3   1  20      822.70      800.11     35.18 o
   5   1  20      282.62      296.50     29.21 o
   7   1  20       55.56       38.81     17.87 o
   9   1  20      172.96      206.03     23.33 o
  11   1  20        2.48      -13.33     19.60 o
 -20   2  20        6.63        4.22     18.27 o
 -18   2  20       27.23       32.75     12.65 o
 -16   2  20      382.55      427.80     33.99 o
 -14   2  20      337.88      333.97     23.64 o
 -12   2  20     1682.53     1870.45     57.48 o
 -10   2  20      404.69      405.46     21.05 o
  -8   2  20     2128.48     2058.94     62.69 o
  -6   2  20       52.70       69.91     16.28 o
  -4   2  20      700.19      594.43     26.85 o
  -2   2  20      431.53      480.21     47.47 o
   0   2  20      611.70      602.89     30.55 o
   2   2  20      324.46      283.38     24.41 o
   4   2  20     1327.91     1297.68     49.23 o
   6   2  20        4.62       15.08     19.99 o
   8   2  20      412.79      419.71     32.02 o
  10   2  20       34.15       12.92     20.36 o
 -19   3  20       77.27       47.78     25.30 o
 -17   3  20        1.40        4.76     11.92 o
 -15   3  20        0.41      -12.92     12.92 o
 -13   3  20        3.27       15.01     15.30 o
 -11   3  20     1239.02     1233.23     52.84 o
  -9   3  20       84.65       86.20     14.96 o
  -7   3  20     2097.68     2187.44     59.87 o
  -5   3  20      148.61      128.45     23.37 o
  -3   3  20        0.38       -2.45     24.24 o
  -1   3  20       93.47       69.57     15.91 o
   1   3  20      261.37      260.57     21.44 o
   3   3  20      112.70       88.83     18.85 o
   5   3  20      193.93      183.34     21.35 o
   7   3  20       29.31       31.16     21.54 o
   9   3  20       64.39       50.34     21.31 o
 -16   4  20        0.66        4.51     10.67 o
 -14   4  20      126.36      108.32     16.92 o
 -12   4  20       43.81       27.29     16.86 o
 -10   4  20       18.41      -14.26     14.26 o
  -8   4  20       61.93       68.55     19.27 o
  -6   4  20      116.44      119.70     17.83 o
  -4   4  20        5.67      -14.90     14.90 o
  -2   4  20        0.55       11.50     16.50 o
   0   4  20      177.63      149.24     19.84 o
   2   4  20       61.58       29.25     22.39 o
   4   4  20       53.59       18.43     17.76 o
   6   4  20       12.11       -1.82     19.58 o
   8   4  20        4.53       -9.55     17.51 o
 -15   5  20        7.88      -10.19     10.19 o
 -13   5  20      137.66      138.13     24.61 o
 -11   5  20      102.71       79.99     28.18 o
  -9   5  20       73.32       66.76     20.42 o
  -7   5  20      133.43      116.33     19.07 o
  -5   5  20       25.80      -11.25     19.65 o
  -3   5  20       36.97        5.07     24.30 o
  -1   5  20       36.23       18.18     18.37 o
   1   5  20       47.09       29.81     18.02 o
   3   5  20        1.08      -12.12     21.71 o
   5   5  20        7.70       13.01     39.76 o
 -12   6  20        0.93        9.63     17.92 o
 -10   6  20       11.93       56.82     20.07 o
  -8   6  20       88.60      118.65     30.00 o
  -6   6  20        5.07        9.99     23.89 o
  -4   6  20       59.93       66.23     22.60 o
  -2   6  20      105.95      115.29     24.32 o
   0   6  20      109.37       64.34     21.97 o
   2   6  20        2.61       12.07     21.79 o
 -20   1  21       12.26       16.05     14.05 o
 -18   1  21        0.65        0.00      9.35 o
 -16   1  21        0.14       -9.88     15.38 o
 -14   1  21      406.54      338.21     19.88 o
 -12   1  21       31.38       11.33     13.19 o
 -10   1  21       90.66       77.19     14.14 o
  -8   1  21      139.70      118.04     15.63 o
  -6   1  21     2703.20     2788.23     76.88 o
  -4   1  21     5787.18     6120.26    142.43 o
  -2   1  21      453.13      429.70     24.21 o
   0   1  21     1155.44     1116.32     43.38 o
   2   1  21       38.20       55.27     18.50 o
   4   1  21      795.96      760.52     38.04 o
   6   1  21       87.21       63.13     23.94 o
   8   1  21      245.96      214.38     39.34 o
  10   1  21       27.18        4.57     23.59 o
 -19   2  21        0.48       -7.66      7.66 o
 -17   2  21       13.33       36.49     13.39 o
 -15   2  21      121.45      104.95     16.47 o
 -13   2  21      213.14      180.65     16.41 o
 -11   2  21        0.50       11.47     13.98 o
  -9   2  21      831.17      794.40     30.37 o
  -7   2  21      264.52      230.87     19.18 o
  -5   2  21       25.25       28.97     32.46 o
  -3   2  21       74.76       90.02     16.61 o
  -1   2  21        9.93        1.89     17.62 o
   1   2  21       20.12       11.41     19.15 o
   3   2  21        3.28      -17.27     17.27 o
   5   2  21      180.06      154.15     23.66 o
   7   2  21        8.42        0.55     18.19 o
   9   2  21        1.92       28.06     22.70 o
 -18   3  21       39.10       37.32     11.43 o
 -16   3  21       89.03      104.50     12.82 o
 -14   3  21       30.88        9.58     12.03 o
 -12   3  21      424.27      486.40     28.67 o
 -10   3  21      488.70      410.27     27.99 o
  -8   3  21      276.34      326.22     20.98 o
  -6   3  21      144.07      138.02     19.22 o
  -4   3  21       47.70       53.73     18.87 o
  -2   3  21       15.22       23.60     18.16 o
   0   3  21      290.28      253.11     41.83 o
   2   3  21        6.29       -6.41     17.39 o
   4   3  21      732.13      711.52     46.45 o
   6   3  21       47.42       26.04     18.73 o
   8   3  21       27.24       21.71     22.74 o
 -17   4  21        7.49        3.44      7.93 o
 -15   4  21        2.60       27.96     20.50 o
 -13   4  21        3.51        6.29     18.05 o
 -11   4  21        0.08       -3.75     12.78 o
  -9   4  21        4.59      -17.81     17.81 o
  -7   4  21       15.00        2.63     16.03 o
  -5   4  21       26.51       30.56     18.66 o
  -3   4  21      195.61      189.87     26.82 o
  -1   4  21       32.75       40.64     18.79 o
   1   4  21      479.17      417.99     28.95 o
   3   4  21      109.20      127.12     25.13 o
   5   4  21        7.92      -16.13     19.96 o
   7   4  21        8.96       27.47     21.32 o
 -14   5  21       81.52       94.70     16.77 o
 -12   5  21        0.27       25.12     15.53 o
 -10   5  21        7.70       -3.34     16.72 o
  -8   5  21      173.25      219.49     21.32 o
  -6   5  21       59.94       56.34     21.30 o
  -4   5  21      364.60      367.19     28.73 o
  -2   5  21       67.42       70.87     23.17 o
   0   5  21       67.65       59.44     18.14 o
   2   5  21        0.42        2.91     18.93 o
   4   5  21       73.38      107.06     27.36 o
  -9   6  21        1.48       44.18     48.49 o
  -7   6  21      210.14      141.93     24.86 o
  -5   6  21       84.32       69.72     28.76 o
  -3   6  21      287.73      211.80     27.68 o
  -1   6  21       68.92      125.64     24.77 o
   1   6  21      218.05      241.70     26.88 o
 -18   0  22       58.81      115.24     25.30 o
 -16   0  22       21.89       60.43     29.51 o
 -14   0  22      893.49      862.94     47.13 o
 -12   0  22       55.98      111.13     21.56 o
 -10   0  22      872.30      854.19     47.58 o
  -8   0  22      803.19      847.49     45.58 o
  -6   0  22     2261.78     2185.67     96.80 o
  -4   0  22       38.65       11.72     21.80 o
  -2   0  22     2651.23     2894.06    116.95 o
   0   0  22      138.78      128.35     26.99 o
   2   0  22     1038.38     1102.74     64.49 o
   4   0  22      239.55      260.53     35.45 o
   6   0  22     1630.88     1551.75     91.89 o
   8   0  22      100.11       86.84     28.20 o
 -19   1  22       19.50        5.49     17.57 o
 -17   1  22       90.11       78.31     38.65 o
 -15   1  22      366.11      331.85     24.55 o
 -13   1  22       81.15       72.80     17.52 o
 -11   1  22      233.56      183.94     22.11 o
  -9   1  22      408.66      368.65     22.77 o
  -7   1  22     1698.89     1682.22     53.57 o
  -5   1  22     1251.06     1298.50     45.00 o
  -3   1  22      151.23      187.43     22.46 o
  -1   1  22      493.61      467.06     27.59 o
   1   1  22       56.45       61.93     18.26 o
   3   1  22       53.47       35.21     17.34 o
   5   1  22        7.13        3.36     19.22 o
   7   1  22       56.32       57.65     21.76 o
   9   1  22       21.10       -5.14     19.60 o
 -18   2  22       46.50       60.32     30.92 o
 -16   2  22       53.60       75.92     15.58 o
 -14   2  22      101.68      111.77     16.76 o
 -12   2  22       43.33       53.70     14.81 o
 -10   2  22       68.65       56.17     15.06 o
  -8   2  22       41.80       40.63     16.10 o
  -6   2  22      500.30      490.64     26.93 o
  -4   2  22       79.46       74.48     19.68 o
  -2   2  22     1517.18     1613.72     57.55 o
   0   2  22      504.55      502.59     39.76 o
   2   2  22      215.35      234.07     21.66 o
   4   2  22      117.52      146.46     21.71 o
   6   2  22       40.37        5.03     22.39 o
   8   2  22       75.64       70.94     22.33 o
 -17   3  22      100.10       68.02     11.50 o
 -15   3  22       15.35       -9.23     12.93 o
 -13   3  22       66.11       65.25     17.22 o
 -11   3  22        3.53      -14.73     14.73 o
  -9   3  22        5.47        5.60     13.93 o
  -7   3  22        9.57        2.92     16.58 o
  -5   3  22      197.06      151.76     20.53 o
  -3   3  22      477.06      474.63     30.53 o
  -1   3  22      636.92      583.23     33.66 o
   1   3  22        0.81        2.18     17.82 o
   3   3  22      328.52      294.57     29.36 o
   5   3  22       29.05       19.89     26.84 o
   7   3  22       30.68       19.77     20.47 o
 -16   4  22        1.46      -11.03     11.42 o
 -14   4  22       55.41       55.56     23.03 o
 -12   4  22      244.10      242.30     25.37 o
 -10   4  22      214.68      179.52     28.73 o
  -8   4  22       64.44       79.47     15.89 o
  -6   4  22      249.04      232.07     23.11 o
  -4   4  22        0.07       23.45     16.61 o
  -2   4  22       73.55       72.44     30.63 o
   0   4  22      225.27      214.86     24.80 o
   2   4  22      133.97      177.54     23.62 o
   4   4  22       16.59       30.45     22.45 o
   6   4  22       50.80       72.86     24.23 o
 -13   5  22       25.69       41.02     17.14 o
 -11   5  22        2.26       -4.28     18.24 o
  -9   5  22      263.30      291.91     52.57 o
  -7   5  22       57.13       62.17     21.33 o
  -5   5  22        2.09        7.66     19.11 o
  -3   5  22       43.88       40.05     19.68 o
  -1   5  22        0.75      -16.88     21.30 o
   1   5  22       55.88       33.43     20.30 o
   3   5  22       98.46      123.02     40.79 o
  -8   6  22      119.71       35.13     29.51 o
  -6   6  22       36.46       29.00     22.54 o
  -4   6  22       59.49       38.01     22.81 o
  -2   6  22        9.63        0.58     78.70 o
 -18   1  23       29.09       50.98     15.81 o
 -16   1  23      115.85       88.45     27.47 o
 -14   1  23       84.75       93.68     15.34 o
 -12   1  23        7.19      -13.47     13.47 o
 -10   1  23       19.75       -9.04     16.91 o
  -8   1  23      420.97      320.72     22.01 o
  -6   1  23      235.54      295.69     21.90 o
  -4   1  23     2776.27     2910.72     90.63 o
  -2   1  23      956.98      898.19     40.82 o
   0   1  23       32.96       16.43     17.78 o
   2   1  23      101.72       47.76     25.15 o
   4   1  23       27.73       50.39     19.89 o
   6   1  23      135.38      121.44     21.80 o
   8   1  23      227.62      272.38     40.49 o
 -17   2  23        2.05       -3.03     14.52 o
 -15   2  23       49.85       57.06     23.39 o
 -13   2  23       63.20       59.92     19.07 o
 -11   2  23       21.18       27.12     12.90 o
  -9   2  23       65.02       46.12     16.20 o
  -7   2  23       24.57       12.95     13.13 o
  -5   2  23      391.06      325.09     23.94 o
  -3   2  23      280.84      263.89     24.81 o
  -1   2  23      230.00      269.11     24.46 o
   1   2  23      301.33      281.02     22.92 o
   3   2  23      954.97      918.28     47.85 o
   5   2  23        0.01       10.68     21.09 o
   7   2  23       33.80       55.44     21.98 o
 -16   3  23        0.00       18.83     22.66 o
 -14   3  23      163.74      160.44     18.08 o
 -12   3  23      190.67      166.90     19.76 o
 -10   3  23        1.25       -2.54     13.77 o
  -8   3  23        0.76       -6.12     13.83 o
  -6   3  23      218.40      207.53     20.19 o
  -4   3  23      378.86      337.09     26.43 o
  -2   3  23      634.56      616.89     38.14 o
   0   3  23       80.44       73.13     21.44 o
   2   3  23      245.39      319.10     30.12 o
   4   3  23        0.24       22.28     19.08 o
   6   3  23      237.19      227.74     27.30 o
 -13   4  23      250.20      233.87     21.74 o
 -11   4  23      153.71      158.93     19.07 o
  -9   4  23      186.25      186.02     20.69 o
  -7   4  23       25.58        1.77     18.91 o
  -5   4  23      158.53      174.17     27.99 o
  -3   4  23       51.61       22.59     16.79 o
  -1   4  23       60.84       77.59     23.41 o
   1   4  23      131.28      151.56     22.70 o
   3   4  23      120.42      108.67     24.78 o
 -10   5  23      428.14      406.30     65.62 o
  -8   5  23        0.05      -19.82     19.82 o
  -6   5  23      848.69     1021.23     53.55 o
  -4   5  23       33.64       65.42     34.48 o
  -2   5  23      162.81      197.79     27.08 o
   0   5  23       17.39        7.92     19.37 o
 -16   0  24      166.78      147.87     23.34 o
 -14   0  24       19.09       49.05     33.73 o
 -12   0  24      429.47      409.96     37.02 o
 -10   0  24       72.96       53.80     23.90 o
  -8   0  24        1.23       31.87     21.35 o
  -6   0  24        9.01        3.15     20.59 o
  -4   0  24     1392.41     1439.54     83.93 o
  -2   0  24      224.09      210.47     38.72 o
   0   0  24      550.38      572.86     67.46 o
   2   0  24      268.88      241.21     36.61 o
   4   0  24      340.44      376.90    111.73 o
   6   0  24       33.53       29.09     49.19 o
 -17   1  24       27.48       29.25     16.21 o
 -15   1  24      135.20      117.17     18.03 o
 -13   1  24        1.40       27.77     13.64 o
 -11   1  24        3.41       17.87     14.06 o
  -9   1  24       30.02       31.26     21.30 o
  -7   1  24      126.18      112.41     18.42 o
  -5   1  24      179.87      176.74     21.44 o
  -3   1  24      395.38      371.71     28.60 o
  -1   1  24      145.69      116.67     20.49 o
   1   1  24      418.90      415.06     31.03 o
   3   1  24        6.49      -12.18     18.25 o
   5   1  24      353.00      385.16     33.27 o
   7   1  24       33.15       46.29     36.31 o
 -16   2  24       96.88       80.71     16.75 o
 -14   2  24        0.12        1.79     12.66 o
 -12   2  24      458.80      362.02     24.77 o
 -10   2  24       78.80      103.21     18.25 o
  -8   2  24      248.33      211.46     21.07 o
  -6   2  24       87.99       55.94     22.31 o
  -4   2  24      550.82      587.04     31.95 o
  -2   2  24        8.01       17.50     18.81 o
   0   2  24      832.44      857.58     43.62 o
   2   2  24       39.68       78.49     35.90 o
   4   2  24      436.16      400.54     33.28 o
   6   2  24      105.00      108.83     23.63 o
 -15   3  24        4.60       -0.98     13.45 o
 -13   3  24       53.77       51.81     22.90 o
 -11   3  24       65.56       55.83     15.03 o
  -9   3  24        1.70       10.88     14.20 o
  -7   3  24      289.78      286.49     23.98 o
  -5   3  24       11.26       32.52     21.10 o
  -3   3  24       47.14       39.19     29.37 o
  -1   3  24      170.47      191.78     23.72 o
   1   3  24      128.93      151.00     25.36 o
   3   3  24      144.90      118.92     25.00 o
   5   3  24        0.03       -4.19     25.50 o
 -12   4  24       14.07       11.24     16.36 o
 -10   4  24        0.33       21.40     17.63 o
  -8   4  24      337.20      361.60     28.37 o
  -6   4  24       63.65       77.80     17.75 o
  -4   4  24       68.39       86.79     20.28 o
  -2   4  24      129.48      155.13     23.75 o
   0   4  24       96.84       87.08     27.59 o
   2   4  24       37.96       47.26     19.42 o
  -9   5  24       35.16      -22.51     24.73 o
  -7   5  24        5.11       42.38     40.46 o
  -5   5  24        2.76        6.48     19.27 o
  -3   5  24        3.42        9.52     20.89 o
 -16   1  25       84.08      113.54     18.33 o
 -14   1  25       57.17       49.37     15.72 o
 -12   1  25        0.69        0.42     15.30 o
 -10   1  25        2.61        0.23     19.95 o
  -8   1  25        3.57      -11.20     16.14 o
  -6   1  25      273.46      240.18     23.85 o
  -4   1  25        9.81       23.80     18.59 o
  -2   1  25      401.10      336.40     26.65 o
   0   1  25        0.29        0.16     16.93 o
   2   1  25       14.73       14.00     21.71 o
   4   1  25       18.08      -19.66     19.66 o
 -15   2  25       24.58       23.14     15.09 o
 -13   2  25      139.05      159.13     20.67 o
 -11   2  25       47.08       52.20     21.50 o
  -9   2  25        5.05       10.55     16.05 o
  -7   2  25      537.83      494.81     33.47 o
  -5   2  25      131.13      130.29     18.88 o
  -3   2  25        0.14        2.18     19.20 o
  -1   2  25       37.51       -1.08     36.31 o
   1   2  25       45.55       44.85     20.95 o
   3   2  25      154.55      174.44     33.32 o
 -14   3  25      112.99      101.24     17.11 o
 -12   3  25       16.44       50.02     16.50 o
 -10   3  25       36.90       13.31     17.65 o
  -8   3  25       89.89       94.33     18.66 o
  -6   3  25       38.64       27.50     17.48 o
  -4   3  25      846.77      935.96     50.70 o
  -2   3  25      482.64      416.17     37.33 o
   0   3  25      101.82      103.17     24.14 o
   2   3  25       15.74       14.52     29.34 o
 -11   4  25       17.15       46.96     22.87 o
  -9   4  25       41.11       56.75     27.99 o
  -7   4  25      154.53      136.04     21.14 o
  -5   4  25       65.07       63.01     19.71 o
  -3   4  25       74.42       83.02     21.89 o
  -1   4  25       15.35       19.50     21.97 o
 -14   0  26      542.74      645.66     46.71 o
 -12   0  26       16.61       37.27     33.73 o
 -10   0  26      299.39      281.24     35.12 o
  -8   0  26      213.30      235.65     31.80 o
  -6   0  26      365.78      364.60     40.76 o
  -4   0  26        3.62       45.20     63.95 o
  -2   0  26       52.48      130.44     31.06 o
   0   0  26       54.03       67.83     37.95 o
   2   0  26       71.09       41.91     30.01 o
 -15   1  26        9.80        8.93     18.66 o
 -13   1  26       48.17       66.52     18.87 o
 -11   1  26       16.56       10.26     15.74 o
  -9   1  26       82.48      107.67     18.02 o
  -7   1  26       73.35       52.06     17.78 o
  -5   1  26      961.86     1040.66     52.75 o
  -3   1  26      266.58      250.56     25.57 o
  -1   1  26      143.70      155.84     23.01 o
   1   1  26        1.07       -8.48     24.95 o
   3   1  26      164.40      166.63     36.49 o
 -14   2  26      112.98       85.98     16.99 o
 -12   2  26       12.29       -8.78     16.47 o
 -10   2  26      219.83      223.79     29.92 o
  -8   2  26        2.17        0.64     19.88 o
  -6   2  26      105.70      144.94     21.91 o
  -4   2  26        0.08        2.05     23.11 o
  -2   2  26      318.82      278.44     28.09 o
   0   2  26        5.48       -8.18     19.42 o
   2   2  26       76.87      106.09     21.77 o
 -11   3  26       46.12       40.26     18.77 o
  -9   3  26       39.98       56.97     24.95 o
  -7   3  26        3.19       -0.63     16.18 o
  -5   3  26        5.53        3.48     20.29 o
  -3   3  26      264.86      245.32     28.79 o
  -1   3  26      155.71      169.62     25.38 o
  -6   4  26        1.20       45.31     25.92 o
 -12   1  27       65.87       57.22     18.87 o
 -10   1  27       13.19       14.64     17.92 o
  -8   1  27       11.16        5.05     15.75 o
  -6   1  27        3.22       15.09     18.69 o
  -4   1  27        5.84      -15.74     17.36 o
  -2   1  27       53.91       55.58     20.53 o
   0   1  27        0.00       10.92     28.20 o
 -11   2  27       18.39       10.63     17.88 o
  -9   2  27       22.73       50.64     18.37 o
  -7   2  27       32.51       33.25     24.54 o
  -5   2  27       28.87       54.05     22.92 o
  -3   2  27      144.75      115.08     20.99 o
  -1   2  27       12.13       32.95     18.91 o
  -8   3  27        3.98       -9.11     19.06 o
  -6   3  27        1.26      -18.84     18.84 o
  -4   3  27      230.15      277.36     45.58 o
 -10   0  28       78.16       50.66     29.37 o
  -8   0  28      180.56      194.28     33.61 o
  -6   0  28       75.02      122.86     30.76 o
  -4   0  28       75.65       79.34     33.74 o
  -2   0  28       10.69      -27.13     50.59 o
  -9   1  28        3.78       25.52     16.32 o
  -7   1  28      184.71      219.92     25.86 o
  -5   1  28       39.37       14.04     23.94 o
  -3   1  28      145.34      148.52     24.30 o
  -6   2  28       51.89       96.97     50.59 o
 
